# Supplementary material for: N-(3-Chloro-4-fluoro­phen­yl)-2,2-diphenyl­acetamide
Source: Acta Crystallogr Sect E Struct Rep Online. 2011 Sep 14;67(Pt 10):o2604. doi: 10.1107/S1600536811036075 (PMC3201262; doi:10.1107/S1600536811036075)
Supplement: Supplementary file 2 [file e-67-o2604-Isup2.hkl]

# 
# h,k,l, Fc-squared, Fo-squared, sigma(Fo-squared) and status flag 
# 
data_I
_shelx_title ' YBN-59 in Pc' 
_shelx_refln_list_code          4 
_shelx_F_calc_maximum       86.74 
_exptl_crystal_F_000       352.00 
_reflns_d_resolution_high  0.7500 
 
loop_ 
 _symmetry_equiv_pos_as_xyz 
 'x, y, z' 
 'x, -y, z+1/2' 
 
_cell_length_a     9.3665 
_cell_length_b    10.2069 
_cell_length_c     9.7774 
_cell_angle_alpha  90.000 
_cell_angle_beta  114.425 
_cell_angle_gamma  90.000 
 
_shelx_F_squared_multiplier     1.000 
 
loop_ 
 _refln_index_h 
 _refln_index_k 
 _refln_index_l 
 _refln_F_squared_calc 
 _refln_F_squared_meas 
 _refln_F_squared_sigma 
 _refln_observed_status 
   2   0 -12       18.12       15.44      3.42 o 
   3   0 -12       33.11       34.06      5.02 o 
   1   1 -12        5.18        0.52      1.21 o 
   2   1 -12        9.25       10.76      2.79 o 
   3   1 -12        4.13        3.41      1.21 o 
   1   2 -12        1.32        3.29      1.74 o 
   2   2 -12        3.20        3.70      1.98 o 
   3   2 -12       12.55       12.12      3.30 o 
   4   2 -12        1.98        3.95      1.82 o 
   2   3 -12        2.01        1.22      0.87 o 
   3   3 -12        6.40        6.81      2.60 o 
   4   3 -12        0.59        0.46      1.06 o 
   2   4 -12        0.53       -1.69      1.74 o 
   3   4 -12        5.56        9.33      2.88 o 
   4   4 -12       22.28       27.82      4.81 o 
   5   4 -12       11.06       14.59      3.40 o 
   4   5 -12        8.68       11.93      3.42 o 
   5   5 -12        3.31        1.07      1.03 o 
  -1   1 -11        5.78       10.05      2.18 o 
   0   1 -11        3.20        2.21      0.94 o 
   1   1 -11        6.59        8.25      1.68 o 
   2   1 -11       58.26       64.81      4.45 o 
  -1   2 -11       17.40       20.45      4.63 o 
   0   2 -11       10.87       13.37      1.86 o 
   1   2 -11       18.59       20.54      3.78 o 
   2   2 -11        0.56        0.32      0.73 o 
   3   2 -11        8.95       11.24      3.00 o 
  -1   3 -11        3.93        5.28      1.74 o 
   0   3 -11       13.95       14.25      2.04 o 
   1   3 -11        8.88        6.69      2.39 o 
   2   3 -11        0.90        3.92      1.97 o 
   3   3 -11       22.90       22.76      4.13 o 
   0   4 -11       15.70       18.50      2.27 o 
   1   4 -11        8.19       11.10      2.93 o 
   2   4 -11        1.04        1.62      1.79 o 
   3   4 -11        5.16        5.25      2.15 o 
   4   4 -11        3.26        4.59      2.02 o 
   0   5 -11        3.01        4.22      1.19 o 
   1   5 -11        6.00        4.78      2.08 o 
   2   5 -11        1.40        3.83      2.14 o 
   3   5 -11        0.23       -1.05      1.10 o 
   4   5 -11       17.99       27.43      4.61 o 
   5   5 -11       18.76       23.47      4.50 o 
   1   6 -11        3.61        2.80      1.79 o 
   2   6 -11        3.09        3.88      1.78 o 
   3   6 -11       46.74       66.51      7.36 o 
   4   6 -11        6.82        9.20      3.00 o 
   5   6 -11        4.21        5.63      2.24 o 
   6   6 -11        3.67        3.42      1.83 o 
   3   7 -11        0.36        5.10      2.74 o 
   4   7 -11       11.25       11.76      3.20 o 
   5   7 -11       18.05       21.81      4.30 o 
   6   7 -11        2.80        5.01      2.12 o 
  -3   0 -10       13.29       15.56      3.80 o 
  -2   0 -10       13.07       14.47      3.62 o 
  -1   0 -10       18.66       14.31      2.05 o 
   0   0 -10       15.08       14.00      2.55 o 
   1   0 -10       17.75       19.30      3.12 o 
   2   0 -10        9.63       12.51      2.68 o 
  -3   1 -10        4.43        1.34      1.99 o 
  -2   1 -10        1.66        1.66      1.03 o 
  -1   1 -10        7.68        5.04      1.12 o 
   0   1 -10       15.03       16.45      2.33 o 
   1   1 -10        2.09        2.00      0.75 o 
   2   1 -10      154.18      168.97      9.88 o 
  -3   2 -10        0.79       -0.04      0.70 o 
  -2   2 -10        0.21        0.57      0.54 o 
  -1   2 -10        2.29        1.04      1.46 o 
   0   2 -10        2.72        1.68      1.10 o 
   1   2 -10       34.41       34.65      3.05 o 
   2   2 -10       30.67       34.30      4.59 o 
  -2   3 -10        2.03        2.27      0.99 o 
  -1   3 -10        1.12        3.68      1.30 o 
   0   3 -10        9.65        9.88      1.86 o 
   1   3 -10       13.29       20.35      3.66 o 
   2   3 -10       16.34       15.05      3.21 o 
   3   3 -10       44.67       58.14      5.97 o 
  -2   4 -10        5.87        5.55      1.54 o 
  -1   4 -10        1.02       -0.42      0.77 o 
   0   4 -10       22.02       22.10      2.29 o 
   1   4 -10       16.87       18.39      3.63 o 
   2   4 -10       17.66       20.60      3.74 o 
   3   4 -10        7.79       10.84      2.66 o 
  -2   5 -10        3.65        4.81      1.14 o 
  -1   5 -10        4.07        4.65      1.35 o 
   0   5 -10        4.65        5.37      1.21 o 
   1   5 -10        1.62        1.24      1.02 o 
   2   5 -10       51.99       57.09      6.26 o 
   3   5 -10        2.48        1.23      1.27 o 
   4   5 -10       29.39       33.42      4.79 o 
  -1   6 -10        1.68        2.30      0.73 o 
   0   6 -10        1.24        0.52      0.53 o 
   1   6 -10        1.54        2.61      1.28 o 
   2   6 -10        1.39        1.35      0.90 o 
   3   6 -10       24.53       27.36      4.71 o 
   4   6 -10        6.22       10.53      3.00 o 
   5   6 -10       28.12       39.48      5.18 o 
   0   7 -10        9.07        7.89      1.89 o 
   1   7 -10        0.89       -0.28      0.85 o 
   2   7 -10        0.96        0.93      1.40 o 
   3   7 -10        1.80        3.43      1.69 o 
   4   7 -10        7.39       11.39      3.07 o 
   5   7 -10        5.09        8.15      2.09 o 
   6   7 -10       18.96       32.96      4.86 o 
   8   7 -10       11.41       12.31      2.46 o 
   2   8 -10        3.08        2.88      1.80 o 
   3   8 -10       16.66       20.95      3.94 o 
   4   8 -10       11.34       15.25      3.52 o 
   5   8 -10        0.10        1.15      1.35 o 
   6   8 -10       10.44       15.07      3.39 o 
  -4   1  -9        2.51        1.16      0.67 o 
  -3   1  -9        9.84       11.71      2.18 o 
  -2   1  -9       24.27       22.17      2.75 o 
  -1   1  -9       19.31       19.98      1.67 o 
   0   1  -9        2.84        4.08      1.06 o 
   1   1  -9       20.11       20.31      2.13 o 
  -4   2  -9        2.06        1.94      0.65 o 
  -3   2  -9        4.99        4.22      2.46 o 
  -2   2  -9        1.64        2.23      0.89 o 
  -1   2  -9       15.38       17.80      1.95 o 
   0   2  -9       58.72       63.75      3.81 o 
   1   2  -9       20.86       22.37      2.23 o 
   2   2  -9       27.34       30.02      3.89 o 
  -4   3  -9        8.01        8.24      1.47 o 
  -3   3  -9        2.30        2.00      0.79 o 
  -2   3  -9       10.77        8.91      1.73 o 
  -1   3  -9        3.14        1.25      0.72 o 
   0   3  -9       79.60       80.46      6.80 o 
   1   3  -9       84.66       96.44      7.27 o 
   2   3  -9       88.01       90.53      7.01 o 
  11   3  -9       14.34       21.07      3.53 o 
  -3   4  -9        1.03        1.99      0.96 o 
  -2   4  -9        2.06        0.48      0.82 o 
  -1   4  -9        7.29        8.94      1.78 o 
   0   4  -9       18.30       19.09      2.60 o 
   1   4  -9       78.91       82.84      7.06 o 
   2   4  -9       15.57       18.91      3.39 o 
   3   4  -9        8.85       11.92      2.68 o 
   7   4  -9       72.41       60.56      4.64 o 
   9   4  -9        6.39        4.16      1.34 o 
  10   4  -9        0.15       -0.85      1.33 o 
  11   4  -9        0.00       -0.69      1.16 o 
  -3   5  -9        1.41        1.17      0.50 o 
  -2   5  -9        2.93        3.45      0.85 o 
  -1   5  -9       13.50       11.16      1.90 o 
   0   5  -9        6.09        5.21      1.24 o 
   1   5  -9        4.07        5.16      1.96 o 
   2   5  -9       25.96       27.70      4.17 o 
   3   5  -9        7.92        7.01      2.37 o 
   7   5  -9        0.55        0.04      0.68 o 
   8   5  -9        0.15       -0.42      0.93 o 
   9   5  -9       18.31       17.84      3.18 o 
  10   5  -9        1.78        1.85      1.27 o 
  -2   6  -9        4.80        7.06      1.33 o 
  -1   6  -9       11.23        8.89      1.38 o 
   0   6  -9        5.12        3.64      0.92 o 
   1   6  -9       21.93       26.46      4.35 o 
   2   6  -9       31.02       36.56      4.88 o 
   3   6  -9       77.25       99.21      7.79 o 
   4   6  -9        7.11        9.12      2.54 o 
   7   6  -9       66.10       61.90      5.14 o 
   8   6  -9        9.82        9.57      1.48 o 
   9   6  -9       10.95        8.14      2.14 o 
  10   6  -9        1.75        4.52      1.57 o 
  -2   7  -9        0.27        0.34      0.55 o 
  -1   7  -9        5.10        4.37      1.39 o 
   0   7  -9        4.66        3.87      1.05 o 
   1   7  -9        3.29        1.72      3.31 o 
   2   7  -9        2.68        3.52      1.95 o 
   3   7  -9       10.46       11.79      3.13 o 
   4   7  -9      107.90      130.13      9.10 o 
   5   7  -9       27.66       26.96      4.19 o 
   7   7  -9        6.25        5.79      1.21 o 
   8   7  -9       10.30       10.12      1.53 o 
   9   7  -9       27.10       24.32      2.52 o 
  -1   8  -9        7.37        9.17      2.58 o 
   0   8  -9       17.39       24.11      4.16 o 
   1   8  -9        3.17        0.11      1.12 o 
   2   8  -9        6.24        8.44      2.54 o 
   3   8  -9        4.68        5.16      2.16 o 
   4   8  -9       11.34       15.83      3.43 o 
   5   8  -9       10.67       12.13      3.06 o 
   6   8  -9        3.50        2.77      1.51 o 
   7   8  -9       10.97        9.34      1.36 o 
   8   8  -9        7.87       10.40      1.65 o 
   1   9  -9        5.95        4.46      2.25 o 
   2   9  -9       10.44       12.14      2.17 o 
   3   9  -9        5.57        7.63      1.78 o 
   4   9  -9       13.83       17.12      2.46 o 
   5   9  -9       20.50       23.92      4.06 o 
   6   9  -9        1.89        4.37      2.09 o 
  -5   0  -8        1.65        1.91      1.48 o 
  -4   0  -8        2.95        4.69      2.26 o 
  -3   0  -8       28.02       22.21      3.86 o 
  -2   0  -8       11.97       15.57      3.06 o 
  -1   0  -8      120.74      113.65      6.00 o 
   0   0  -8       31.67       33.02      3.60 o 
   1   0  -8       56.97       61.25      5.03 o 
  -5   1  -8        2.96        3.37      1.23 o 
  -4   1  -8        1.00        1.05      0.78 o 
  -3   1  -8       12.06       10.94      1.84 o 
  -2   1  -8       22.91       22.32      2.70 o 
  -1   1  -8        1.18        0.68      0.48 o 
   0   1  -8       28.70       22.05      2.09 o 
   1   1  -8      111.74      127.88      7.28 o 
  12   1  -8        3.33        6.65      2.23 o 
  -5   2  -8        5.43        8.19      1.88 o 
  -4   2  -8        0.27        2.54      1.02 o 
  -3   2  -8        8.50       10.92      2.00 o 
  -2   2  -8       36.83       36.55      3.31 o 
  -1   2  -8       60.83       62.17      2.63 o 
   0   2  -8       50.78       54.56      3.27 o 
   1   2  -8       27.89       32.63      3.95 o 
   9   2  -8        7.66        6.57      1.90 o 
  10   2  -8        1.24        2.51      1.31 o 
  11   2  -8        3.79        4.85      1.63 o 
  -5   3  -8        6.76        8.54      2.48 o 
  -4   3  -8        3.52        5.11      1.29 o 
  -3   3  -8        6.22        6.73      1.64 o 
  -2   3  -8        2.88        1.82      0.97 o 
  -1   3  -8       47.04       42.04      2.74 o 
   0   3  -8       19.14       19.11      1.85 o 
   1   3  -8       98.74      108.89      7.37 o 
   2   3  -8      180.98      192.11      9.55 o 
   6   3  -8       12.74       10.51      1.83 o 
   7   3  -8       49.40       42.99      3.52 o 
   8   3  -8       25.23       22.03      3.23 o 
   9   3  -8       10.15       11.50      2.42 o 
  10   3  -8        1.50        1.26      0.84 o 
  11   3  -8        4.20        3.88      1.72 o 
  -5   4  -8        0.26        1.26      1.06 o 
  -4   4  -8       41.18       45.53      3.28 o 
  -3   4  -8        1.95        2.69      0.84 o 
  -2   4  -8        5.31        5.70      2.10 o 
  -1   4  -8       24.89       22.61      2.17 o 
   0   4  -8       12.19       12.81      2.54 o 
   1   4  -8       55.98       65.35      5.90 o 
   2   4  -8       38.61       45.46      4.95 o 
   6   4  -8      114.08      108.14      6.01 o 
   7   4  -8       61.37       62.72      3.51 o 
   8   4  -8       39.25       36.49      4.17 o 
   9   4  -8        4.21        3.41      1.47 o 
  10   4  -8       25.34       28.54      4.16 o 
  11   4  -8        5.34        8.56      2.27 o 
  -4   5  -8        5.39        6.32      1.30 o 
  -3   5  -8       25.89       25.37      2.30 o 
  -2   5  -8       11.30       11.07      1.54 o 
  -1   5  -8       20.30       18.21      2.27 o 
   0   5  -8       44.29       44.63      3.47 o 
   1   5  -8       81.39       85.04      6.93 o 
   2   5  -8      158.03      174.56      9.68 o 
   3   5  -8       20.20       23.96      3.64 o 
   6   5  -8       24.79       21.99      2.09 o 
   7   5  -8       81.85       82.33      4.08 o 
   8   5  -8       78.74       80.93      5.04 o 
   9   5  -8       20.10       24.59      2.31 o 
  10   5  -8        9.15       10.68      2.49 o 
  11   5  -8        3.57        5.83      1.96 o 
  -4   6  -8        5.46        7.32      1.39 o 
  -3   6  -8        7.28        6.93      1.29 o 
  -2   6  -8       11.09       15.93      1.79 o 
  -1   6  -8       11.91       10.15      1.40 o 
   0   6  -8       58.42       66.69      4.27 o 
   1   6  -8       33.26       32.71      4.31 o 
   2   6  -8       11.75       12.93      2.90 o 
   3   6  -8        2.70        3.24      1.77 o 
   4   6  -8        8.63       16.22      3.03 o 
   5   6  -8       66.42       57.40      4.98 o 
   6   6  -8       22.19       21.81      2.17 o 
   7   6  -8        4.38        4.03      1.07 o 
   8   6  -8        8.94        6.86      1.24 o 
   9   6  -8        1.54        2.35      0.79 o 
  10   6  -8        5.74        6.61      2.01 o 
  -3   7  -8        2.68        2.83      1.15 o 
  -2   7  -8       39.01       39.95      3.59 o 
  -1   7  -8       24.59       25.60      2.74 o 
   0   7  -8       15.37       15.02      1.70 o 
   1   7  -8       23.34       25.04      3.97 o 
   2   7  -8        4.19        4.85      1.79 o 
   3   7  -8       29.82       35.42      4.65 o 
   4   7  -8        0.45        0.99      1.27 o 
   5   7  -8       17.89       18.28      2.16 o 
   6   7  -8        8.51        8.24      1.38 o 
   7   7  -8        4.65        4.69      1.04 o 
   8   7  -8       46.52       45.72      3.35 o 
   9   7  -8        0.35        0.24      0.53 o 
  -2   8  -8        9.72       10.94      1.93 o 
  -1   8  -8        8.77       11.54      2.34 o 
   0   8  -8       11.43       12.30      1.86 o 
   1   8  -8        5.08        4.26      1.95 o 
   2   8  -8       12.69       14.64      2.17 o 
   3   8  -8        3.89        8.63      2.50 o 
   4   8  -8       15.27       12.37      2.80 o 
   5   8  -8       19.86       19.68      2.32 o 
   6   8  -8       23.17       23.66      1.98 o 
   7   8  -8        9.19        9.72      1.61 o 
   8   8  -8        5.50        5.72      1.22 o 
   9   8  -8       13.06       14.94      2.02 o 
  -1   9  -8        6.39        7.39      2.44 o 
   0   9  -8       10.91       11.23      3.12 o 
   1   9  -8       22.25       26.23      4.21 o 
   2   9  -8        9.18       11.86      2.01 o 
   3   9  -8       19.65       22.80      2.70 o 
   4   9  -8        8.35        7.56      1.57 o 
   5   9  -8       28.83       32.37      2.52 o 
   6   9  -8        2.77        2.89      0.77 o 
   7   9  -8        3.79        3.71      0.85 o 
   8   9  -8        0.91        0.76      0.64 o 
   0  10  -8        0.01        0.77      0.95 o 
   1  10  -8        8.47       10.00      2.96 o 
   2  10  -8        2.09        2.77      1.00 o 
   3  10  -8        4.69        5.27      1.38 o 
   4  10  -8        0.92        1.53      0.81 o 
   5  10  -8       12.51       14.26      1.70 o 
   6  10  -8        3.22        5.04      1.27 o 
  -6   1  -7        5.12        6.05      1.58 o 
  -5   1  -7        0.36        1.09      0.90 o 
  -4   1  -7        2.81        1.66      0.99 o 
  -3   1  -7        8.26        6.62      1.36 o 
  -2   1  -7       15.00       13.32      1.85 o 
  -1   1  -7       15.53       14.02      1.30 o 
   0   1  -7       37.73       41.41      2.61 o 
   1   1  -7       96.79      112.09      6.46 o 
   6   1  -7       24.84       22.65      2.04 o 
   8   1  -7       13.18       15.56      2.39 o 
   9   1  -7       35.95       33.15      3.83 o 
  10   1  -7        4.73        3.71      1.39 o 
  11   1  -7       22.10       29.97      3.93 o 
  12   1  -7        4.65        5.47      2.02 o 
  -6   2  -7       14.17       12.67      2.26 o 
  -5   2  -7        6.49        9.87      1.85 o 
  -4   2  -7        4.51        4.31      0.96 o 
  -3   2  -7       27.25       24.79      2.58 o 
  -2   2  -7       95.12      100.43      5.07 o 
  -1   2  -7       13.66       12.51      1.20 o 
   0   2  -7      116.64      132.90      4.65 o 
   1   2  -7       49.77       52.56      4.54 o 
   6   2  -7      134.14      126.78      5.41 o 
   7   2  -7       28.76       27.39      3.12 o 
   8   2  -7       66.56       62.02      5.17 o 
   9   2  -7        8.73        9.58      2.01 o 
  10   2  -7       33.58       36.98      4.32 o 
  11   2  -7        2.52        3.86      1.56 o 
  12   2  -7        3.45        3.94      1.71 o 
  -6   3  -7        4.09        4.82      1.40 o 
  -5   3  -7       18.27       18.25      1.93 o 
  -4   3  -7       15.19       15.84      1.80 o 
  -3   3  -7       12.79       14.69      2.01 o 
  -2   3  -7       68.55       62.98      4.00 o 
  -1   3  -7       41.44       42.82      2.55 o 
   0   3  -7       45.62       47.20      2.69 o 
   1   3  -7      245.69      255.14     10.39 o 
   5   3  -7      114.38      105.48      5.35 o 
   6   3  -7       37.13       36.92      2.42 o 
   7   3  -7       88.83       83.75      4.32 o 
   8   3  -7        4.81        3.68      0.78 o 
   9   3  -7        7.57       10.12      2.20 o 
  10   3  -7        9.88       10.53      2.20 o 
  11   3  -7        9.73       11.27      2.45 o 
  12   3  -7        5.59        8.20      2.22 o 
  -6   4  -7        1.88        1.19      0.78 o 
  -5   4  -7        4.01        2.25      0.78 o 
  -4   4  -7        8.67        9.76      1.44 o 
  -3   4  -7       11.70       10.22      1.34 o 
  -2   4  -7       24.49       22.78      2.40 o 
  -1   4  -7        0.32        1.60      0.82 o 
   0   4  -7      124.76      125.09      7.56 o 
   1   4  -7      125.43      134.62      7.84 o 
   2   4  -7       13.71       14.36      2.41 o 
   5   4  -7       21.01       19.79      1.81 o 
   6   4  -7      153.84      147.90      5.02 o 
   7   4  -7       29.91       32.25      2.38 o 
   8   4  -7        3.84        4.50      0.87 o 
   9   4  -7       23.01       23.42      2.16 o 
  10   4  -7        5.03        5.61      1.77 o 
  11   4  -7       11.28       16.03      2.99 o 
  -5   5  -7        9.07        9.54      1.40 o 
  -4   5  -7        3.95        4.16      1.02 o 
  -3   5  -7        4.55        6.28      1.10 o 
  -2   5  -7       14.78       12.91      1.49 o 
  -1   5  -7       42.38       43.70      3.15 o 
   0   5  -7      152.80      168.82      9.04 o 
   1   5  -7        4.80        2.65      0.92 o 
   2   5  -7       25.22       27.80      3.59 o 
   3   5  -7       12.32       15.51      2.64 o 
   4   5  -7      178.66      175.00      7.83 o 
   5   5  -7       82.54       79.65      6.91 o 
   6   5  -7       17.07       12.40      3.20 o 
   7   5  -7       26.44       25.73      2.17 o 
   8   5  -7       19.71       18.99      1.96 o 
   9   5  -7        0.70        0.36      0.86 o 
  10   5  -7       13.82       13.19      1.71 o 
  11   5  -7        7.87        8.60      2.32 o 
  -5   6  -7        1.78        1.04      0.77 o 
  -4   6  -7       13.41       14.64      1.76 o 
  -3   6  -7        9.46        7.49      1.26 o 
  -2   6  -7       23.83       25.73      2.07 o 
  -1   6  -7       61.12       63.63      3.23 o 
   0   6  -7        2.06        2.17      0.69 o 
   1   6  -7       49.46       54.89      5.38 o 
   2   6  -7       94.38       97.42      6.93 o 
   3   6  -7      132.92      143.82      8.41 o 
   4   6  -7       43.64       41.37      2.67 o 
   5   6  -7       48.99       45.48      2.88 o 
   6   6  -7       54.25       57.27      3.33 o 
   7   6  -7       44.22       45.04      2.99 o 
   8   6  -7       20.72       19.37      2.05 o 
   9   6  -7       61.59       67.35      5.08 o 
  10   6  -7        3.04        2.75      0.91 o 
  -4   7  -7        2.95        1.08      1.67 o 
  -3   7  -7       12.62       13.73      2.03 o 
  -2   7  -7       24.17       23.19      2.59 o 
  -1   7  -7        1.47        1.07      0.76 o 
   0   7  -7        0.40        0.70      0.35 o 
   1   7  -7        1.44        1.28      1.45 o 
   2   7  -7       21.77       21.85      3.40 o 
   3   7  -7       21.81       26.27      3.69 o 
   4   7  -7        2.75        2.68      0.69 o 
   5   7  -7        5.71        4.71      0.96 o 
   6   7  -7       15.54       15.59      1.81 o 
   7   7  -7       20.13       21.83      2.16 o 
   8   7  -7        8.02       11.62      1.67 o 
   9   7  -7       20.16       21.50      2.32 o 
  10   7  -7        0.64        0.51      0.50 o 
  -4   8  -7        8.55        9.10      1.79 o 
  -3   8  -7        4.92        5.14      1.30 o 
  -2   8  -7       10.81       13.48      2.23 o 
  -1   8  -7       12.12       12.00      1.85 o 
   0   8  -7       19.28       18.92      2.23 o 
   1   8  -7       24.58       21.61      2.46 o 
   2   8  -7        1.59        1.93      0.86 o 
   3   8  -7        2.94        2.59      1.63 o 
   4   8  -7        4.31        5.36      1.32 o 
   5   8  -7        4.81        5.93      0.92 o 
   6   8  -7       10.45       11.58      1.32 o 
   7   8  -7        2.91        3.96      0.97 o 
   8   8  -7        7.14        6.54      1.34 o 
   9   8  -7       18.20       21.61      2.32 o 
  -3   9  -7        4.60        3.37      1.91 o 
  -2   9  -7        1.04        3.31      1.56 o 
  -1   9  -7        0.53        1.85      1.51 o 
   0   9  -7        4.86        3.82      1.67 o 
   1   9  -7        7.98        8.47      2.52 o 
   2   9  -7        0.52       -0.03      0.70 o 
   3   9  -7        1.32        1.74      0.70 o 
   4   9  -7        4.07        4.55      1.05 o 
   5   9  -7        0.07        0.60      0.43 o 
   6   9  -7       13.30       16.05      1.42 o 
   7   9  -7       25.09       25.79      2.77 o 
   8   9  -7       11.56       15.59      2.06 o 
  -1  10  -7        1.91        3.37      1.50 o 
   0  10  -7        8.79        6.32      2.11 o 
   1  10  -7        9.26       10.72      2.76 o 
   2  10  -7        1.40        1.63      0.90 o 
   3  10  -7        5.96        7.71      1.59 o 
   4  10  -7        9.97       11.52      1.48 o 
   5  10  -7        3.93        5.97      1.13 o 
   6  10  -7        7.67        9.48      1.62 o 
   7  10  -7        3.32        5.32      1.18 o 
   1  11  -7        4.95        8.20      2.51 o 
   2  11  -7        0.69        1.87      1.28 o 
   3  11  -7        1.72       -0.47      0.75 o 
   4  11  -7        7.61        9.81      1.43 o 
   5  11  -7        7.57        8.50      1.36 o 
  -7   0  -6        9.54       10.72      2.93 o 
  -6   0  -6        5.97        7.44      2.22 o 
  -5   0  -6       45.34       50.15      5.45 o 
  -4   0  -6      109.16      119.50      7.84 o 
  -3   0  -6      204.72      227.59     10.32 o 
  -2   0  -6      361.86      365.30     12.73 o 
  -1   0  -6       35.43       34.54      3.18 o 
   0   0  -6      214.71      240.54      8.20 o 
   6   0  -6       79.72       64.45      2.88 o 
   7   0  -6       88.49       79.34      5.26 o 
   8   0  -6      145.99      135.44      7.14 o 
   9   0  -6       33.23       32.55      3.67 o 
  10   0  -6        3.85        6.05      1.80 o 
  11   0  -6       30.53       29.26      3.76 o 
  12   0  -6       23.74       29.04      4.02 o 
  -7   1  -6        4.26        4.11      1.77 o 
  -6   1  -6        2.21        2.12      0.92 o 
  -5   1  -6       19.12       19.45      2.31 o 
  -4   1  -6       34.44       34.68      2.30 o 
  -3   1  -6       89.10       91.36      4.61 o 
  -2   1  -6       16.54       16.38      1.88 o 
  -1   1  -6      121.27      125.12      4.21 o 
   0   1  -6      191.00      220.83      5.61 o 
   5   1  -6       16.63       15.18      1.61 o 
   6   1  -6      195.23      192.17     12.83 o 
   7   1  -6       43.99       39.04      2.16 o 
   8   1  -6       26.64       25.80      2.06 o 
   9   1  -6       12.57       12.06      1.59 o 
  10   1  -6       16.13       17.30      2.17 o 
  11   1  -6        7.90        8.29      1.46 o 
  12   1  -6        5.09        5.38      1.35 o 
  -7   2  -6        5.23        5.11      1.27 o 
  -6   2  -6        1.12        1.19      0.69 o 
  -5   2  -6        7.05        7.77      1.44 o 
  -4   2  -6       43.58       43.29      2.61 o 
  -3   2  -6       12.96       12.88      1.70 o 
  -2   2  -6       20.82       18.28      2.02 o 
  -1   2  -6      104.99      116.71      3.42 o 
   0   2  -6       49.10       59.61      4.40 o 
   1   2  -6      116.52      131.47      6.58 o 
   4   2  -6       78.54       73.28      3.91 o 
   5   2  -6        1.76        2.36      0.59 o 
   6   2  -6       16.42       16.97      1.46 o 
   7   2  -6       84.55       81.88      4.36 o 
   8   2  -6       32.07       27.99      2.05 o 
   9   2  -6       50.43       48.54      4.89 o 
  10   2  -6        0.58        2.63      1.19 o 
  11   2  -6        8.43        8.91      2.15 o 
  12   2  -6        1.41       -0.68      0.75 o 
  -7   3  -6        4.03        5.18      1.44 o 
  -6   3  -6        1.96        3.13      1.11 o 
  -5   3  -6       14.65       14.24      1.61 o 
  -4   3  -6       24.56       31.15      2.28 o 
  -3   3  -6       23.06       23.47      1.90 o 
  -2   3  -6      102.64      103.54      4.67 o 
  -1   3  -6       74.75       82.90      2.78 o 
   0   3  -6       23.89       30.85      3.30 o 
   1   3  -6       54.56       64.07      4.75 o 
   4   3  -6       25.72       27.53      1.91 o 
   5   3  -6       48.93       46.53      2.51 o 
   6   3  -6       15.32       14.77      2.32 o 
   7   3  -6       53.70       50.78      3.28 o 
   8   3  -6        5.09        5.53      0.93 o 
   9   3  -6       27.39       26.02      2.11 o 
  10   3  -6        4.82        4.56      1.60 o 
  11   3  -6        7.09        8.06      2.07 o 
  12   3  -6        1.23        1.35      1.18 o 
  -7   4  -6        1.44        2.37      0.94 o 
  -6   4  -6        4.25        4.34      0.89 o 
  -5   4  -6       21.64       25.41      2.15 o 
  -4   4  -6       17.67       15.61      1.64 o 
  -3   4  -6        9.87        8.50      1.21 o 
  -2   4  -6      132.37      119.71      5.05 o 
  -1   4  -6      136.80      142.49      4.31 o 
   0   4  -6       33.66       33.16      3.52 o 
   1   4  -6       64.41       69.17      5.05 o 
   2   4  -6      193.58      202.25      8.73 o 
   4   4  -6       48.68       48.29      2.58 o 
   5   4  -6      315.15      310.07     10.40 o 
   6   4  -6      142.20      130.57      8.34 o 
   7   4  -6        4.50        5.36      0.93 o 
   8   4  -6       50.09       44.44      2.74 o 
   9   4  -6       19.50       20.75      1.98 o 
  10   4  -6        1.74        1.85      0.68 o 
  11   4  -6        3.84        3.83      1.59 o 
  -6   5  -6        3.14        1.29      0.67 o 
  -5   5  -6        6.95        8.40      1.28 o 
  -4   5  -6        6.10        6.24      1.03 o 
  -3   5  -6       17.55       18.11      1.69 o 
  -2   5  -6       40.01       45.89      2.54 o 
  -1   5  -6       18.17       18.59      1.59 o 
   0   5  -6      205.81      228.86      9.95 o 
   1   5  -6       68.35       75.88      5.49 o 
   2   5  -6      168.64      179.08      8.50 o 
   3   5  -6      118.79      118.35      4.13 o 
   4   5  -6       79.38       77.50      3.40 o 
   5   5  -6       40.04       38.82      2.46 o 
   6   5  -6      145.16      138.72      4.79 o 
   7   5  -6       37.50       38.34      2.58 o 
   8   5  -6       59.27       55.10      4.24 o 
   9   5  -6       13.66       15.19      1.82 o 
  10   5  -6        3.16        3.76      1.01 o 
  11   5  -6        4.10        4.63      1.28 o 
  -6   6  -6        7.52        6.13      1.14 o 
  -5   6  -6        3.54        2.39      0.71 o 
  -4   6  -6        3.45        3.82      0.91 o 
  -3   6  -6       20.29       19.21      1.76 o 
  -2   6  -6       55.21       53.32      2.75 o 
  -1   6  -6      103.13      108.14      3.79 o 
   0   6  -6      164.78      177.07      5.93 o 
   1   6  -6      159.65      178.85      8.86 o 
   2   6  -6       67.76       68.73      5.33 o 
   3   6  -6       10.15       10.97      1.12 o 
   4   6  -6        0.85        0.71      0.60 o 
   5   6  -6      114.31      112.18      4.39 o 
   6   6  -6        7.95        6.04      1.17 o 
   7   6  -6       80.24       79.10      3.83 o 
   8   6  -6        3.04        3.68      0.88 o 
   9   6  -6       10.86       10.48      1.57 o 
  10   6  -6       27.91       27.53      2.79 o 
  11   6  -6        0.02        0.01      0.34 o 
  -5   7  -6        3.00        3.67      1.15 o 
  -4   7  -6        3.48        2.82      1.02 o 
  -3   7  -6        1.62        2.80      0.95 o 
  -2   7  -6        4.37        5.66      1.48 o 
  -1   7  -6        4.39        4.58      0.87 o 
   0   7  -6       21.94       20.44      1.42 o 
   1   7  -6       17.15       16.49      2.01 o 
   2   7  -6       22.56       24.25      3.21 o 
   3   7  -6        4.58        5.46      0.82 o 
   4   7  -6       80.49       84.04      3.21 o 
   5   7  -6       42.24       41.06      2.74 o 
   6   7  -6       22.92       20.34      2.44 o 
   7   7  -6        4.58        1.34      1.24 o 
   8   7  -6        4.81        4.97      1.08 o 
   9   7  -6        2.32        1.54      0.68 o 
  10   7  -6       11.49       14.09      1.67 o 
  -5   8  -6        5.48        6.75      1.53 o 
  -4   8  -6        1.86        1.65      0.80 o 
  -3   8  -6        2.44        2.26      0.74 o 
  -2   8  -6       31.91       32.92      3.35 o 
  -1   8  -6        9.48        9.85      1.54 o 
   0   8  -6       31.57       31.51      4.30 o 
   1   8  -6       58.69       53.65      3.67 o 
   2   8  -6       19.71       21.93      2.30 o 
   3   8  -6      101.99      104.20      3.95 o 
   4   8  -6        0.10       -0.04      0.40 o 
   5   8  -6       43.83       42.52      2.08 o 
   6   8  -6        7.01        8.41      1.07 o 
   7   8  -6       26.11       25.65      2.34 o 
   8   8  -6       19.36       22.45      2.29 o 
   9   8  -6        4.23        4.22      1.05 o 
  -4   9  -6        3.59        5.88      2.23 o 
  -3   9  -6       25.57       26.96      4.33 o 
  -2   9  -6        1.12        1.39      1.02 o 
  -1   9  -6       12.80       14.01      3.06 o 
   0   9  -6        7.83       10.26      2.49 o 
   1   9  -6       47.58       48.91      5.19 o 
   2   9  -6       76.06       77.46      4.53 o 
   3   9  -6        3.60        4.86      0.95 o 
   4   9  -6       21.15       22.19      1.90 o 
   5   9  -6        8.21       10.16      1.05 o 
   6   9  -6        6.89        8.96      1.18 o 
   7   9  -6       12.21       13.63      1.91 o 
   8   9  -6        1.82        0.87      0.51 o 
   9   9  -6        4.11        4.03      0.93 o 
  -3  10  -6        7.36       11.84      2.92 o 
  -2  10  -6        4.29        6.52      2.10 o 
  -1  10  -6        0.78        0.80      0.87 o 
   0  10  -6        7.24        8.21      2.31 o 
   1  10  -6        2.58        2.65      1.47 o 
   2  10  -6       16.60       20.84      3.44 o 
   3  10  -6       19.12       22.96      2.01 o 
   4  10  -6        4.71        4.14      0.90 o 
   5  10  -6       28.23       28.62      2.19 o 
   6  10  -6       11.97       12.83      1.72 o 
   7  10  -6        3.34        3.26      0.80 o 
   8  10  -6        5.10        5.21      1.00 o 
  -1  11  -6        0.52        1.47      1.33 o 
   0  11  -6        0.83       -0.11      1.42 o 
   1  11  -6       10.17        7.68      2.13 o 
   2  11  -6       16.59       23.24      3.63 o 
   3  11  -6        1.97        3.43      1.25 o 
   4  11  -6        6.70        6.74      1.00 o 
   5  11  -6        1.89        1.27      0.64 o 
   6  11  -6       11.21       14.59      2.18 o 
   2  12  -6       14.15       13.98      2.10 o 
   3  12  -6        2.41        4.80      1.29 o 
  -8   1  -5        1.88        0.96      1.12 o 
  -7   1  -5        3.05        2.98      1.02 o 
  -6   1  -5       61.09       66.87      4.30 o 
  -5   1  -5        8.88       10.14      1.22 o 
  -4   1  -5       60.15       63.38      2.90 o 
  -3   1  -5      145.33      139.70      5.29 o 
  -2   1  -5       56.69       58.06      3.23 o 
  -1   1  -5       68.69       70.15      2.82 o 
   0   1  -5      242.58      299.91      8.91 o 
   4   1  -5      643.04      693.42     12.33 o 
   5   1  -5      348.96      353.86      6.08 o 
   6   1  -5       75.05       66.15      2.11 o 
   7   1  -5      114.76      107.89      3.18 o 
   8   1  -5       26.30       25.35      1.56 o 
   9   1  -5       18.00       17.78      1.38 o 
  10   1  -5       12.86       11.17      1.44 o 
  11   1  -5        6.75        5.84      1.15 o 
  12   1  -5        8.20        6.88      1.36 o 
  -8   2  -5        3.71        2.81      1.04 o 
  -7   2  -5        3.23        3.69      1.17 o 
  -6   2  -5        0.82       -0.23      0.56 o 
  -5   2  -5       74.04       82.19      3.50 o 
  -4   2  -5       49.16       53.26      2.71 o 
  -3   2  -5        1.63        1.77      0.62 o 
  -2   2  -5      101.48       97.70      4.18 o 
  -1   2  -5       75.29       77.92      2.88 o 
   0   2  -5       77.31       78.30      4.69 o 
   3   2  -5      448.07      449.35      9.71 o 
   4   2  -5       80.79       74.48      3.07 o 
   5   2  -5      359.92      342.68     17.51 o 
   6   2  -5      110.10      106.10      5.52 o 
   7   2  -5      124.54      122.63      9.73 o 
   8   2  -5       70.31       71.99      3.33 o 
   9   2  -5        6.98        6.16      0.85 o 
  10   2  -5       11.38       12.19      1.65 o 
  11   2  -5        5.09        4.42      1.04 o 
  12   2  -5        1.53        1.16      0.97 o 
  -8   3  -5        1.70        0.84      0.77 o 
  -7   3  -5        0.06       -0.66      0.84 o 
  -6   3  -5       10.38        9.03      1.20 o 
  -5   3  -5       13.57       12.84      1.38 o 
  -4   3  -5       61.23       62.21      3.03 o 
  -3   3  -5      107.08      112.68      3.76 o 
  -2   3  -5       49.38       51.14      2.99 o 
  -1   3  -5       10.06       12.20      0.92 o 
   0   3  -5      108.84      136.69      6.49 o 
   1   3  -5       94.87      105.50      5.57 o 
   3   3  -5      168.11      184.55      4.59 o 
   4   3  -5      258.61      273.78      5.75 o 
   5   3  -5      189.83      181.80      6.03 o 
   6   3  -5      399.79      384.98     19.95 o 
   7   3  -5      135.33      127.82      4.55 o 
   8   3  -5        1.95        1.59      0.49 o 
   9   3  -5       10.10       13.99      1.63 o 
  10   3  -5       24.02       24.07      2.29 o 
  11   3  -5        0.05       -0.30      0.90 o 
  12   3  -5        3.28        1.39      1.20 o 
  -7   4  -5        1.43        1.78      0.64 o 
  -6   4  -5        2.87        2.31      0.65 o 
  -5   4  -5        3.04        3.99      0.85 o 
  -4   4  -5       17.04       16.77      1.79 o 
  -3   4  -5      129.90      133.82      4.18 o 
  -2   4  -5      216.86      208.00      5.05 o 
  -1   4  -5       56.01       58.80      1.81 o 
   0   4  -5       45.49       49.02      4.11 o 
   1   4  -5        6.11        6.49      1.32 o 
   3   4  -5       36.18       41.85      2.26 o 
   4   4  -5       74.58       76.30      3.13 o 
   5   4  -5      161.70      145.08      4.47 o 
   6   4  -5        3.89        3.97      0.90 o 
   7   4  -5       50.00       44.16      2.72 o 
   8   4  -5       81.09       77.33      7.32 o 
   9   4  -5       21.97       19.25      1.96 o 
  10   4  -5        0.75       -0.32      0.66 o 
  11   4  -5        1.99        2.85      0.87 o 
  -7   5  -5        1.01        2.73      1.03 o 
  -6   5  -5        1.95        1.26      0.68 o 
  -5   5  -5       30.26       30.09      2.23 o 
  -4   5  -5       37.45       35.09      2.29 o 
  -3   5  -5      101.88      106.35      3.78 o 
  -2   5  -5       34.03       33.92      2.04 o 
  -1   5  -5       39.30       37.87      2.06 o 
   0   5  -5       11.71       14.17      2.21 o 
   1   5  -5      175.91      192.07      8.27 o 
   2   5  -5       70.36       73.70      2.55 o 
   3   5  -5       31.18       33.58      2.06 o 
   4   5  -5      110.58      111.60      3.98 o 
   5   5  -5       42.06       41.79      2.47 o 
   6   5  -5       43.82       38.40      3.37 o 
   7   5  -5        2.11        2.52      1.32 o 
   8   5  -5       13.87       14.06      2.20 o 
   9   5  -5        6.72        6.19      1.83 o 
  10   5  -5        4.60        6.34      1.34 o 
  11   5  -5        4.94        4.12      1.10 o 
  -7   6  -5        5.42        6.16      1.19 o 
  -6   6  -5        1.58        1.15      0.55 o 
  -5   6  -5        8.59        8.21      1.18 o 
  -4   6  -5       10.18       11.92      1.35 o 
  -3   6  -5       10.35       10.77      1.24 o 
  -2   6  -5       86.98       86.09      3.24 o 
  -1   6  -5      186.13      187.08      4.58 o 
   0   6  -5       79.71       79.50      3.07 o 
   1   6  -5      211.94      225.93      9.30 o 
   2   6  -5       11.53       13.18      1.13 o 
   3   6  -5       86.05       86.56      2.92 o 
   4   6  -5       54.67       57.22      2.91 o 
   5   6  -5       92.24       81.87      5.30 o 
   6   6  -5      142.22      121.66      6.49 o 
   7   6  -5        5.15        4.53      1.32 o 
   8   6  -5       21.01       20.20      2.84 o 
   9   6  -5        5.41        6.01      1.52 o 
  10   6  -5        5.63        5.12      1.25 o 
  11   6  -5        6.06        7.18      2.12 o 
  -6   7  -5        2.19        2.34      0.93 o 
  -5   7  -5        5.72        6.79      1.38 o 
  -4   7  -5        1.09        0.20      0.60 o 
  -3   7  -5       15.09       16.96      2.39 o 
  -2   7  -5       47.84       51.49      3.29 o 
  -1   7  -5      162.88      158.67      4.25 o 
   0   7  -5       29.01       34.14      1.68 o 
   1   7  -5      112.70      120.87      6.50 o 
   2   7  -5       28.75       31.25      1.58 o 
   3   7  -5       41.09       44.12      2.16 o 
   4   7  -5      159.91      159.70      4.23 o 
   5   7  -5        5.11        5.16      1.35 o 
   6   7  -5        9.16        9.28      1.88 o 
   7   7  -5       46.33       38.36      3.82 o 
   8   7  -5        3.61        4.00      1.41 o 
   9   7  -5       13.24       12.31      1.84 o 
  10   7  -5        2.50        3.02      1.04 o 
  -6   8  -5        1.94        2.35      0.98 o 
  -5   8  -5        2.92        1.03      0.66 o 
  -4   8  -5        0.94        1.08      0.53 o 
  -3   8  -5        9.60       11.65      1.71 o 
  -2   8  -5       11.36       11.71      1.69 o 
  -1   8  -5       56.96       56.72      3.79 o 
   0   8  -5      195.28      208.83      9.89 o 
   1   8  -5       11.50       13.99      1.85 o 
   2   8  -5        0.82        0.26      0.43 o 
   3   8  -5       10.92       11.48      1.02 o 
   4   8  -5        8.60        9.81      1.13 o 
   5   8  -5       40.00       43.09      2.34 o 
   6   8  -5       70.83       69.05      5.37 o 
   7   8  -5        1.07        1.31      0.95 o 
   8   8  -5       10.75        9.77      2.16 o 
   9   8  -5        8.04        8.31      1.53 o 
  10   8  -5        4.12        5.14      1.38 o 
  -5   9  -5        3.52        4.16      1.94 o 
  -4   9  -5        0.44       -0.71      1.12 o 
  -3   9  -5        3.62        2.29      1.44 o 
  -2   9  -5       14.32       15.55      3.15 o 
  -1   9  -5        0.19       -0.34      0.59 o 
   0   9  -5       61.71       59.61      5.54 o 
   1   9  -5       18.65       20.71      3.19 o 
   2   9  -5        1.28        1.55      0.63 o 
   3   9  -5        3.74        3.03      0.65 o 
   4   9  -5        3.74        3.29      0.79 o 
   5   9  -5       14.64       16.15      1.52 o 
   6   9  -5        2.06        2.26      0.75 o 
   7   9  -5        7.37        5.93      1.36 o 
   8   9  -5        6.23        5.67      1.32 o 
   9   9  -5        0.61        1.52      0.88 o 
  -4  10  -5        6.89        7.71      2.54 o 
  -3  10  -5        7.25        6.75      2.14 o 
  -2  10  -5        0.54        1.61      1.21 o 
  -1  10  -5        9.02       10.70      2.40 o 
   0  10  -5       17.30       16.81      2.90 o 
   1  10  -5       30.20       32.29      4.09 o 
   2  10  -5       68.32       72.35      4.29 o 
   3  10  -5        1.92        1.37      0.49 o 
   4  10  -5       26.52       28.43      2.05 o 
   5  10  -5        1.71        2.07      0.63 o 
   6  10  -5        4.98        3.60      1.09 o 
   7  10  -5        5.90        7.38      2.20 o 
   8  10  -5        3.40        6.05      1.33 o 
  -3  11  -5        8.69       12.68      3.12 o 
  -2  11  -5        0.10       -0.77      0.77 o 
  -1  11  -5        2.71        3.03      1.56 o 
   0  11  -5       10.04        8.42      1.53 o 
   1  11  -5        5.77        5.04      1.44 o 
   2  11  -5       25.66       23.23      2.66 o 
   3  11  -5       45.02       46.23      2.88 o 
   4  11  -5        4.57        5.79      1.03 o 
   5  11  -5        0.72        1.60      0.83 o 
   6  11  -5        9.64        9.70      1.70 o 
   7  11  -5        4.35        4.29      1.17 o 
  -1  12  -5        1.17        3.76      1.88 o 
   0  12  -5        4.81        3.31      1.13 o 
   1  12  -5        8.98       10.17      1.79 o 
   2  12  -5        2.19        2.47      0.97 o 
   3  12  -5        8.94       11.53      1.48 o 
   4  12  -5        6.12        8.19      1.63 o 
   5  12  -5       10.89       14.68      2.23 o 
  -9   0  -4        1.09        3.71      1.69 o 
  -8   0  -4       14.82       15.67      3.35 o 
  -7   0  -4       19.43       19.06      3.30 o 
  -6   0  -4      203.27      208.83     10.11 o 
  -5   0  -4      214.01      222.45      6.58 o 
  -4   0  -4      263.26      252.14      6.13 o 
  -3   0  -4       30.51       34.27      3.35 o 
  -2   0  -4       89.06      105.72      5.57 o 
  -1   0  -4      453.96      525.11     10.43 o 
   3   0  -4      577.52      555.66      7.91 o 
   4   0  -4      505.51      498.12      8.12 o 
   5   0  -4     1285.12     1371.38     54.11 o 
   6   0  -4       63.64       70.94      2.61 o 
   7   0  -4       45.13       42.97      2.26 o 
   8   0  -4      158.57      149.21     18.12 o 
   9   0  -4       74.03       70.51      9.17 o 
  10   0  -4      115.53      116.21      6.97 o 
  11   0  -4       15.09       15.21      2.76 o 
  12   0  -4        3.59        3.62      1.26 o 
  -9   1  -4        0.95        3.42      1.29 o 
  -8   1  -4        0.41        0.69      0.75 o 
  -7   1  -4       20.80       24.42      2.65 o 
  -6   1  -4       11.78       13.75      1.87 o 
  -5   1  -4      156.69      152.70      4.33 o 
  -4   1  -4       99.85      104.32      3.41 o 
  -3   1  -4       21.86       22.74      1.97 o 
  -2   1  -4       25.29       27.30      2.01 o 
  -1   1  -4      375.89      403.94      6.39 o 
   0   1  -4      206.86      223.97      6.75 o 
   3   1  -4     1584.82     1678.67     21.30 o 
   4   1  -4      769.75      779.27     11.58 o 
   5   1  -4      460.47      455.60      4.49 o 
   6   1  -4      360.48      362.72      5.41 o 
   7   1  -4        8.58        8.59      0.81 o 
   8   1  -4        0.96        0.89      0.28 o 
   9   1  -4      123.86      126.81      3.87 o 
  10   1  -4        2.82        1.73      0.58 o 
  11   1  -4       27.34       29.41      2.54 o 
  12   1  -4        4.10        5.00      1.08 o 
  -9   2  -4        0.25        0.40      1.40 o 
  -8   2  -4       10.29       12.44      2.10 o 
  -7   2  -4       12.96       12.52      1.91 o 
  -6   2  -4       17.12       17.05      1.54 o 
  -5   2  -4       13.91       12.90      1.29 o 
  -4   2  -4       72.56       70.55      2.91 o 
  -3   2  -4      110.76      115.67      3.50 o 
  -2   2  -4      151.29      160.18      4.84 o 
  -1   2  -4      354.55      379.61      5.88 o 
   0   2  -4       53.87       56.94      3.58 o 
   2   2  -4      493.45      508.37      9.90 o 
   3   2  -4      428.83      464.49      6.79 o 
   4   2  -4      258.36      292.90     10.77 o 
   5   2  -4       25.13       21.17      0.84 o 
   6   2  -4      116.31      111.31      3.75 o 
   7   2  -4       88.54       85.86      2.20 o 
   8   2  -4       26.33       29.12      1.75 o 
   9   2  -4       60.68       57.17      2.68 o 
  10   2  -4        7.77        7.99      1.06 o 
  11   2  -4        0.16        0.76      0.80 o 
  12   2  -4        4.84        6.08      1.23 o 
  -8   3  -4       10.08       11.90      2.00 o 
  -7   3  -4        5.13        6.99      1.46 o 
  -6   3  -4       13.92       11.54      1.31 o 
  -5   3  -4       18.97       17.28      1.53 o 
  -4   3  -4      189.57      193.91      4.92 o 
  -3   3  -4      378.99      401.75      6.71 o 
  -2   3  -4       68.49       84.29      3.47 o 
  -1   3  -4      161.42      190.09      3.30 o 
   0   3  -4       78.64       82.00      4.49 o 
   1   3  -4       11.12       15.14      2.03 o 
   2   3  -4      105.13      108.13      3.18 o 
   3   3  -4      228.98      249.78      5.06 o 
   4   3  -4       37.07       34.78      1.90 o 
   5   3  -4      180.49      164.12      6.26 o 
   6   3  -4       79.77       78.62      4.32 o 
   7   3  -4      419.55      403.51     10.86 o 
   8   3  -4       50.52       50.31      3.90 o 
   9   3  -4        1.84        1.86      0.92 o 
  10   3  -4        1.25        1.56      0.71 o 
  11   3  -4        0.66        0.85      0.47 o 
  12   3  -4        4.44        5.48      1.82 o 
  -8   4  -4        0.33        0.69      1.15 o 
  -7   4  -4        3.98        5.05      0.96 o 
  -6   4  -4       13.36       12.68      1.41 o 
  -5   4  -4       49.70       47.30      2.54 o 
  -4   4  -4       17.87       19.97      1.61 o 
  -3   4  -4       23.86       19.52      1.45 o 
  -2   4  -4      359.44      343.28      8.04 o 
  -1   4  -4       81.23       80.77      2.47 o 
   0   4  -4      177.16      180.41      7.16 o 
   1   4  -4      641.89      721.99     14.80 o 
   2   4  -4      643.51      687.68      9.00 o 
   3   4  -4      369.61      376.73      6.62 o 
   4   4  -4      143.73      151.53      6.02 o 
   5   4  -4      318.77      289.54      8.63 o 
   6   4  -4       19.11       25.58      2.61 o 
   7   4  -4      203.98      195.63      8.03 o 
   8   4  -4       34.94       30.96      3.38 o 
   9   4  -4       40.88       44.45      5.05 o 
  10   4  -4        0.83        2.91      0.89 o 
  11   4  -4       12.72       12.09      2.53 o 
  -8   5  -4        1.64       -0.50      0.83 o 
  -7   5  -4        0.05        0.89      0.66 o 
  -6   5  -4       10.07       11.58      1.38 o 
  -5   5  -4        4.70        3.48      0.73 o 
  -4   5  -4       12.70       11.62      1.21 o 
  -3   5  -4       83.07       81.07      3.05 o 
  -2   5  -4       67.74       68.00      2.62 o 
  -1   5  -4       82.19       83.41      2.76 o 
   0   5  -4      349.90      380.43     11.01 o 
   1   5  -4      181.31      191.41      3.77 o 
   2   5  -4      295.38      298.19      6.35 o 
   3   5  -4      454.23      487.04     11.99 o 
   4   5  -4       69.84       58.91      4.04 o 
   5   5  -4       17.23       15.83      2.28 o 
   6   5  -4      176.63      167.35      7.10 o 
   7   5  -4       58.68       59.73      4.52 o 
   8   5  -4        1.63        2.42      1.11 o 
   9   5  -4        5.61        5.84      1.12 o 
  10   5  -4        4.39        5.53      1.42 o 
  11   5  -4        0.52       -0.22      0.59 o 
  -8   6  -4        3.96        3.95      1.06 o 
  -7   6  -4        1.09        0.70      0.44 o 
  -6   6  -4        0.07        0.36      0.38 o 
  -5   6  -4        4.51        3.97      0.77 o 
  -4   6  -4       73.75       69.96      2.99 o 
  -3   6  -4       37.67       35.75      2.05 o 
  -2   6  -4       62.60       56.12      2.38 o 
  -1   6  -4       16.93       16.96      1.23 o 
   0   6  -4       60.05       65.66      2.53 o 
   1   6  -4       20.34       22.19      1.19 o 
   2   6  -4       48.60       48.02      2.00 o 
   3   6  -4       21.15       22.08      1.87 o 
   4   6  -4       30.46       31.52      3.12 o 
   5   6  -4       23.23       19.26      2.43 o 
   6   6  -4       94.25       91.03      5.51 o 
   7   6  -4        7.44        8.51      1.75 o 
   8   6  -4        0.80        1.46      0.70 o 
   9   6  -4        3.50        4.62      1.25 o 
  10   6  -4        1.77        0.45      0.50 o 
  11   6  -4        0.48        2.62      1.25 o 
  -7   7  -4        2.49        2.16      0.92 o 
  -6   7  -4        0.04       -0.83      0.83 o 
  -5   7  -4        6.11        5.24      1.23 o 
  -4   7  -4       18.57       14.92      1.80 o 
  -3   7  -4        4.65        4.82      0.99 o 
  -2   7  -4       99.31       94.47      3.08 o 
  -1   7  -4       57.05       62.65      2.33 o 
   0   7  -4      266.41      266.79      4.66 o 
   1   7  -4       55.90       57.77      1.96 o 
   2   7  -4       25.72       26.83      1.77 o 
   3   7  -4       20.76       20.11      1.48 o 
   4   7  -4       65.06       64.87      2.63 o 
   5   7  -4      128.33      137.55      4.66 o 
   6   7  -4       13.48       13.93      2.26 o 
   7   7  -4       13.15       11.77      1.61 o 
   8   7  -4       11.71       13.12      1.82 o 
   9   7  -4        7.23        7.93      1.51 o 
  10   7  -4        5.53        4.13      1.18 o 
  -6   8  -4        1.73        3.18      1.01 o 
  -5   8  -4        1.61        0.58      1.12 o 
  -4   8  -4       11.89       11.97      1.70 o 
  -3   8  -4        1.15        0.99      0.46 o 
  -2   8  -4       28.01       26.76      2.20 o 
  -1   8  -4       38.46       41.46      4.26 o 
   0   8  -4       42.54       37.12      3.91 o 
   1   8  -4       53.97       58.43      2.78 o 
   2   8  -4       22.06       23.62      1.72 o 
   3   8  -4       49.13       45.59      2.34 o 
   4   8  -4       31.99       31.34      1.95 o 
   5   8  -4       56.12       55.85      2.92 o 
   6   8  -4        9.68        7.30      1.39 o 
   7   8  -4        0.80        1.09      0.98 o 
   8   8  -4        6.90        6.66      1.35 o 
   9   8  -4        3.46        5.71      1.36 o 
  10   8  -4        0.99        1.29      0.73 o 
  -6   9  -4        5.04        6.27      2.02 o 
  -5   9  -4        0.44       -1.30      1.30 o 
  -4   9  -4        6.92        6.98      2.18 o 
  -3   9  -4       33.16       31.51      4.22 o 
  -2   9  -4        9.90       10.73      2.60 o 
  -1   9  -4       18.51       20.56      3.21 o 
   0   9  -4        3.36        3.59      1.49 o 
   1   9  -4       49.09       53.80      3.45 o 
   2   9  -4       13.86       16.74      1.53 o 
   3   9  -4       30.98       28.64      1.93 o 
   4   9  -4       32.17       26.53      1.62 o 
   5   9  -4        9.41       11.02      1.60 o 
   6   9  -4       11.45        9.74      1.65 o 
   7   9  -4       30.54       30.23      2.82 o 
   8   9  -4        0.05        1.02      1.32 o 
   9   9  -4       16.51       18.33      2.38 o 
  -5  10  -4        0.92       -1.11      1.11 o 
  -4  10  -4        1.40        0.89      0.96 o 
  -3  10  -4        6.98        7.86      2.30 o 
  -2  10  -4        1.28        1.51      0.96 o 
  -1  10  -4        1.79        1.46      0.61 o 
   0  10  -4       16.50       15.57      1.93 o 
   1  10  -4       14.61       13.58      1.47 o 
   2  10  -4        8.36        8.86      1.20 o 
   3  10  -4       14.14       13.77      1.23 o 
   4  10  -4        7.42        8.45      0.97 o 
   5  10  -4        3.04        2.63      1.02 o 
   6  10  -4        0.90        0.26      0.95 o 
   7  10  -4        2.86        4.12      1.08 o 
   8  10  -4        1.12        1.85      1.00 o 
  -4  11  -4        0.77        0.04      0.82 o 
  -3  11  -4        3.12        5.32      1.75 o 
  -2  11  -4        1.58        2.45      1.39 o 
  -1  11  -4        4.09        4.28      1.13 o 
   0  11  -4        1.35        0.16      1.16 o 
   1  11  -4       30.12       31.02      2.30 o 
   2  11  -4       11.39       11.54      1.46 o 
   3  11  -4        3.30        3.51      0.88 o 
   4  11  -4        0.98        0.28      1.11 o 
   5  11  -4        2.16        0.03      0.57 o 
   6  11  -4        2.96        2.92      0.97 o 
   7  11  -4        0.83       -0.03      0.97 o 
  -2  12  -4        4.08        5.75      2.13 o 
  -1  12  -4        2.93        4.85      1.87 o 
   0  12  -4        1.43        0.85      0.64 o 
   1  12  -4        9.56        8.36      1.56 o 
   2  12  -4       10.49       12.36      1.51 o 
   3  12  -4        6.32        5.80      1.36 o 
   4  12  -4        7.88        9.51      1.70 o 
   5  12  -4        1.21        0.64      1.45 o 
  -9   1  -3        0.37       -0.66      0.71 o 
  -8   1  -3        4.28        3.90      1.15 o 
  -7   1  -3       28.23       29.94      2.73 o 
  -6   1  -3       70.68       70.09      2.80 o 
  -5   1  -3       59.40       53.39      2.14 o 
  -4   1  -3       35.81       37.79      1.46 o 
  -3   1  -3      127.49      128.52      3.26 o 
  -2   1  -3      179.97      175.44      4.52 o 
  -1   1  -3      611.19      670.68      7.49 o 
   0   1  -3     1591.94     1696.79     20.44 o 
   2   1  -3      237.85      235.57      3.87 o 
   3   1  -3      415.76      440.20      5.78 o 
   4   1  -3      453.94      464.59      5.28 o 
   5   1  -3       46.27       45.93      2.12 o 
   6   1  -3       74.85       69.14      2.75 o 
   7   1  -3       29.44       27.61      1.83 o 
   8   1  -3       10.25        9.01      2.10 o 
   9   1  -3       66.85       69.06      3.93 o 
  10   1  -3       43.43       44.00      2.41 o 
  11   1  -3        8.67        8.31      1.36 o 
  12   1  -3        0.45        0.02      1.24 o 
  -9   2  -3        0.77        0.54      1.34 o 
  -8   2  -3       23.70       21.78      2.46 o 
  -7   2  -3       11.23       14.26      1.95 o 
  -6   2  -3       21.42       19.66      1.54 o 
  -5   2  -3       32.17       30.28      1.82 o 
  -4   2  -3       77.40       71.27      2.68 o 
  -3   2  -3      120.52      109.48      3.08 o 
  -2   2  -3     1708.16     1783.97     24.00 o 
  -1   2  -3       17.23       26.09      1.72 o 
   0   2  -3     1063.36     1144.37     16.59 o 
   2   2  -3      248.72      249.34      4.30 o 
   3   2  -3      549.36      547.87      9.64 o 
   4   2  -3      461.89      479.85      9.63 o 
   5   2  -3       56.47       63.90      2.51 o 
   6   2  -3       62.09       59.17      5.96 o 
   7   2  -3      170.65      168.65      5.84 o 
   8   2  -3      247.06      238.61      6.13 o 
   9   2  -3       10.57       10.55      1.34 o 
  10   2  -3        9.96        9.36      1.35 o 
  11   2  -3        8.81        8.97      1.49 o 
  12   2  -3        1.33        0.93      0.83 o 
  -9   3  -3        2.40        3.23      1.58 o 
  -8   3  -3       15.95       18.14      2.26 o 
  -7   3  -3        5.69        5.14      0.84 o 
  -6   3  -3       25.00       23.79      1.76 o 
  -5   3  -3       50.64       49.18      2.35 o 
  -4   3  -3        3.80        3.49      0.78 o 
  -3   3  -3       65.38       71.13      2.56 o 
  -2   3  -3      531.50      534.15      6.78 o 
  -1   3  -3     1522.50     1522.89      9.25 o 
   0   3  -3      514.38      528.38     11.05 o 
   1   3  -3      675.80      719.66      8.25 o 
   2   3  -3     3005.14     3171.89     23.24 o 
   3   3  -3      290.53      326.43      7.86 o 
   4   3  -3     1067.06      991.77     16.22 o 
   5   3  -3      102.71      106.08      4.83 o 
   6   3  -3        2.76        2.29      0.82 o 
   7   3  -3       63.66       63.85      4.56 o 
   8   3  -3      289.75      272.28      6.79 o 
   9   3  -3       38.77       40.25      4.48 o 
  10   3  -3        8.65        5.65      3.90 o 
  11   3  -3        1.61        0.19      0.63 o 
  -9   4  -3        5.32        8.29      1.68 o 
  -8   4  -3        0.05        0.04      0.76 o 
  -7   4  -3        0.96        0.41      0.51 o 
  -6   4  -3        2.42        1.58      0.54 o 
  -5   4  -3       23.76       21.12      1.58 o 
  -4   4  -3       83.47       85.11      3.07 o 
  -3   4  -3       36.56       34.92      1.80 o 
  -2   4  -3        9.71       12.23      0.99 o 
  -1   4  -3        1.29        0.32      0.31 o 
   0   4  -3       20.12       16.44      2.00 o 
   1   4  -3      262.76      273.92      4.04 o 
   2   4  -3       29.74       36.32      2.80 o 
   3   4  -3       89.57       92.87      4.45 o 
   4   4  -3        7.88       10.35      1.68 o 
   5   4  -3       23.99       26.00      2.56 o 
   6   4  -3      113.43      110.24      5.61 o 
   7   4  -3      101.70      106.74      5.94 o 
   8   4  -3       20.69       19.36      1.92 o 
   9   4  -3        1.37        1.66      0.72 o 
  10   4  -3        0.00       -0.29      0.81 o 
  11   4  -3        3.28        6.40      2.03 o 
  -9   5  -3        2.22        3.06      1.17 o 
  -8   5  -3        0.13       -0.61      0.94 o 
  -7   5  -3        4.07        3.28      1.08 o 
  -6   5  -3        8.73        8.16      1.18 o 
  -5   5  -3       23.37       22.44      1.65 o 
  -4   5  -3       58.33       53.51      2.41 o 
  -3   5  -3      146.15      145.34      3.75 o 
  -2   5  -3       21.96       21.45      1.33 o 
  -1   5  -3       61.04       66.71      2.15 o 
   0   5  -3      256.73      289.11      3.53 o 
   1   5  -3      127.41      130.52      3.32 o 
   2   5  -3      209.60      238.20      6.39 o 
   3   5  -3      266.52      266.49      8.25 o 
   4   5  -3       52.03       50.56      3.64 o 
   5   5  -3      291.39      265.38      9.27 o 
   6   5  -3      290.43      308.40     10.01 o 
   7   5  -3       35.59       34.89      2.54 o 
   8   5  -3       35.59       33.02      2.83 o 
   9   5  -3       10.07       10.78      2.26 o 
  10   5  -3        1.70        3.14      1.48 o 
  11   5  -3        5.36        8.95      2.34 o 
  -8   6  -3        1.83        2.39      0.68 o 
  -7   6  -3        0.32        0.43      0.48 o 
  -6   6  -3       28.12       28.36      2.04 o 
  -5   6  -3       11.80       12.29      1.25 o 
  -4   6  -3        7.42        7.35      0.89 o 
  -3   6  -3       49.96       48.38      2.13 o 
  -2   6  -3        8.28        8.89      0.86 o 
  -1   6  -3      164.22      158.72      3.32 o 
   0   6  -3       86.94       93.37      1.87 o 
   1   6  -3      173.65      182.26      4.19 o 
   2   6  -3       80.13       74.21      2.57 o 
   3   6  -3       37.51       38.90      1.80 o 
   4   6  -3      483.69      478.78     15.58 o 
   5   6  -3      203.51      195.36      4.99 o 
   6   6  -3        6.54        5.36      1.06 o 
   7   6  -3       50.04       51.51      3.24 o 
   8   6  -3        4.39        5.48      1.14 o 
   9   6  -3        6.90        6.99      1.43 o 
  10   6  -3        3.03        3.56      1.10 o 
  11   6  -3        1.13        0.45      0.56 o 
  -8   7  -3        4.99        4.79      1.41 o 
  -7   7  -3        5.66        5.55      1.30 o 
  -6   7  -3        1.88        2.84      0.89 o 
  -5   7  -3        1.92        0.77      0.63 o 
  -4   7  -3       16.01       16.25      1.80 o 
  -3   7  -3       77.68       69.43      3.44 o 
  -2   7  -3       51.10       52.88      2.79 o 
  -1   7  -3       37.59       37.11      2.18 o 
   0   7  -3       92.99       93.52      2.35 o 
   1   7  -3      131.16      128.13      2.74 o 
   2   7  -3       23.51       23.92      1.55 o 
   3   7  -3      111.54      110.27      3.23 o 
   4   7  -3       98.93       92.82      2.93 o 
   5   7  -3       84.30       83.98      2.97 o 
   6   7  -3      106.75      109.45      4.73 o 
   7   7  -3       28.83       24.20      2.37 o 
   8   7  -3        5.36        6.44      1.36 o 
   9   7  -3        0.95        1.96      0.81 o 
  10   7  -3        0.31        1.15      1.02 o 
  -7   8  -3        1.82        3.31      1.08 o 
  -6   8  -3        8.88       11.79      1.72 o 
  -5   8  -3        0.11       -0.08      0.48 o 
  -4   8  -3        9.51       10.30      1.49 o 
  -3   8  -3       27.89       27.65      2.19 o 
  -2   8  -3      132.86      130.53      5.47 o 
  -1   8  -3       74.60       66.62      3.35 o 
   0   8  -3       40.16       42.71      3.28 o 
   1   8  -3       11.62       14.23      1.64 o 
   2   8  -3       88.06       93.85      3.20 o 
   3   8  -3        8.57       10.36      0.94 o 
   4   8  -3       61.40       59.86      2.21 o 
   5   8  -3        2.98        2.11      0.58 o 
   6   8  -3        4.35        3.60      1.14 o 
   7   8  -3       31.68       30.43      2.79 o 
   8   8  -3        4.85        8.00      1.40 o 
   9   8  -3        1.40        2.24      0.89 o 
  10   8  -3        1.87        2.69      1.10 o 
  -6   9  -3        0.48       -0.43      0.72 o 
  -5   9  -3        3.70        4.29      1.81 o 
  -4   9  -3        1.42        1.46      1.14 o 
  -3   9  -3        0.73        1.91      1.38 o 
  -2   9  -3       27.68       24.16      2.13 o 
  -1   9  -3        7.32        7.23      1.26 o 
   0   9  -3        9.21        8.42      1.05 o 
   1   9  -3       34.74       36.53      2.50 o 
   2   9  -3       28.47       23.28      2.36 o 
   3   9  -3       40.35       42.79      1.97 o 
   4   9  -3       17.05       14.33      1.14 o 
   5   9  -3        4.92        4.67      1.17 o 
   6   9  -3       16.08       15.21      2.02 o 
   7   9  -3        2.19        2.16      0.85 o 
   8   9  -3        6.73        5.71      1.24 o 
   9   9  -3        1.31        3.14      0.95 o 
  -6  10  -3        0.36        1.92      1.18 o 
  -5  10  -3        7.65       10.11      2.53 o 
  -4  10  -3        4.13        6.51      1.94 o 
  -3  10  -3        3.78        6.55      1.82 o 
  -2  10  -3       18.60       21.01      3.33 o 
  -1  10  -3        8.04        7.87      1.25 o 
   0  10  -3        7.14        6.07      0.92 o 
   1  10  -3       38.56       36.96      2.38 o 
   2  10  -3       73.53       70.64      3.24 o 
   3  10  -3        4.89        5.09      0.90 o 
   4  10  -3       19.02       19.48      1.68 o 
   5  10  -3       16.47       13.81      1.92 o 
   6  10  -3        7.95        8.38      1.59 o 
   7  10  -3        0.17        0.82      0.97 o 
   8  10  -3        1.48        1.46      0.88 o 
  -4  11  -3       14.49       13.73      3.00 o 
  -3  11  -3        0.41        1.09      0.85 o 
  -2  11  -3        4.03        3.32      1.78 o 
  -1  11  -3        7.15        8.63      2.62 o 
   0  11  -3        5.35        7.15      1.33 o 
   1  11  -3       36.05       33.84      2.37 o 
   2  11  -3       23.18       20.70      1.87 o 
   3  11  -3        1.37        1.55      0.43 o 
   4  11  -3       19.07       20.85      2.42 o 
   5  11  -3        7.58       10.00      1.70 o 
   6  11  -3        1.32        0.90      0.63 o 
   7  11  -3        0.23        1.33      1.13 o 
  -3  12  -3        0.47        2.61      1.41 o 
  -2  12  -3        1.10        1.25      1.27 o 
  -1  12  -3        6.21        7.50      2.11 o 
   0  12  -3        8.03        7.00      1.42 o 
   1  12  -3        0.73        0.61      0.44 o 
   2  12  -3        2.37        1.53      0.49 o 
   3  12  -3        6.25        6.98      1.46 o 
   4  12  -3        0.02        0.79      0.69 o 
   5  12  -3        2.05        0.74      1.17 o 
   0  13  -3        1.79        2.00      0.85 o 
   1  13  -3        0.22        0.54      0.34 o 
   2  13  -3        3.55        3.11      0.74 o 
   3  13  -3        4.20        3.89      1.10 o 
 -10   0  -2        1.23        3.22      1.61 o 
  -9   0  -2        3.54        2.38      1.22 o 
  -8   0  -2        4.55        4.81      1.53 o 
  -7   0  -2       20.08       20.15      2.84 o 
  -6   0  -2       74.81       72.72      8.51 o 
  -5   0  -2      145.28      154.51      4.02 o 
  -4   0  -2      113.09      103.81      3.09 o 
  -3   0  -2      495.93      495.15     11.24 o 
  -2   0  -2      957.39     1010.62     15.13 o 
  -1   0  -2     1172.86     1158.73     12.19 o 
   2   0  -2     1434.77     1486.16     10.84 o 
   3   0  -2      670.31      667.31      6.74 o 
   7   0  -2      178.58      201.83      5.88 o 
  10   0  -2        7.32       10.01      1.90 o 
  11   0  -2        2.92        0.95      0.55 o 
  12   0  -2        0.24        0.13      0.59 o 
 -10   1  -2        1.08        1.20      0.75 o 
  -9   1  -2        5.95        6.53      1.75 o 
  -8   1  -2        1.61        0.80      0.75 o 
  -7   1  -2        6.17        4.94      0.96 o 
  -6   1  -2       30.60       30.99      1.71 o 
  -5   1  -2        4.77        3.66      0.43 o 
  -4   1  -2      206.61      201.95      3.01 o 
  -3   1  -2      295.77      294.61      4.54 o 
  -2   1  -2      781.85      758.31      8.91 o 
  -1   1  -2     1253.47     1239.93      7.44 o 
   0   1  -2     3499.76     3500.03     33.13 o 
   1   1  -2     1025.74     1072.81     16.01 o 
   2   1  -2     1155.93     1117.59      9.37 o 
   3   1  -2     1032.89     1085.60     42.59 o 
   4   1  -2       36.12       41.89      1.76 o 
   5   1  -2      170.86      164.42      5.12 o 
   6   1  -2      109.64      104.60      4.72 o 
   7   1  -2       16.03       15.24      0.93 o 
   8   1  -2       50.70       52.89      7.38 o 
   9   1  -2       52.78       55.38      4.16 o 
  10   1  -2        1.03        1.51      0.58 o 
  11   1  -2        3.47        2.96      0.79 o 
 -10   2  -2        0.83        0.69      1.13 o 
  -9   2  -2        6.60        5.70      1.25 o 
  -8   2  -2       11.49        9.82      1.53 o 
  -7   2  -2       22.40       21.10      1.57 o 
  -6   2  -2       10.55       10.64      1.08 o 
  -5   2  -2       27.26       23.29      1.48 o 
  -4   2  -2      119.20      113.71      2.01 o 
  -3   2  -2      138.78      139.95      3.16 o 
  -2   2  -2      115.32      123.25      2.69 o 
  -1   2  -2      436.62      430.24      3.47 o 
   0   2  -2      171.73      167.20      4.78 o 
   1   2  -2     1004.24     1067.21      9.13 o 
   2   2  -2     1131.73     1148.69     14.78 o 
   3   2  -2      302.85      311.38      6.92 o 
   4   2  -2      420.23      445.89     23.62 o 
   5   2  -2      134.55      129.91      3.58 o 
   6   2  -2      144.14      134.65      3.92 o 
   7   2  -2       13.12       14.94      1.12 o 
   8   2  -2       15.96       14.54      1.19 o 
   9   2  -2       16.21       16.61      1.69 o 
  10   2  -2        4.28        4.08      1.19 o 
  11   2  -2        1.11        0.15      0.76 o 
 -10   3  -2        0.99        0.69      1.12 o 
  -9   3  -2        0.52        1.39      0.78 o 
  -8   3  -2        0.03       -0.09      1.57 o 
  -7   3  -2       13.39       12.67      1.27 o 
  -6   3  -2        5.99        5.83      0.83 o 
  -5   3  -2       12.61       13.08      1.14 o 
  -4   3  -2        5.48        6.21      0.73 o 
  -3   3  -2      189.60      224.50      4.13 o 
  -2   3  -2      536.17      580.75      6.42 o 
  -1   3  -2      844.53      865.63      9.19 o 
   0   3  -2       69.99       68.39      1.50 o 
   1   3  -2      685.27      731.74      8.36 o 
   2   3  -2      159.25      147.76      4.88 o 
   3   3  -2      459.35      494.32      9.99 o 
   4   3  -2      126.00      123.27      5.16 o 
   5   3  -2       13.73        6.43      2.13 o 
   6   3  -2       88.00       87.45      3.68 o 
   7   3  -2       17.36       18.83      1.30 o 
   8   3  -2       23.60       21.50      1.80 o 
   9   3  -2       10.69        9.77      1.31 o 
  10   3  -2        2.00        2.26      1.16 o 
  11   3  -2        1.82        1.67      1.23 o 
  -9   4  -2        9.73        9.34      1.66 o 
  -8   4  -2        6.32        5.56      1.20 o 
  -7   4  -2        8.69        8.18      1.05 o 
  -6   4  -2        0.47        0.42      0.29 o 
  -5   4  -2       53.31       50.29      2.31 o 
  -4   4  -2       22.62       23.84      1.46 o 
  -3   4  -2      251.87      235.60      4.31 o 
  -2   4  -2      171.77      174.87      3.37 o 
  -1   4  -2       27.34       22.72      1.06 o 
   0   4  -2      607.58      615.02      6.81 o 
   1   4  -2       67.88       71.28      2.10 o 
   2   4  -2       51.69       52.99      3.19 o 
   3   4  -2     1455.95     1514.54     21.09 o 
   4   4  -2        9.17        8.51      1.48 o 
   5   4  -2      204.60      207.96      7.54 o 
   6   4  -2       99.63       98.34      3.94 o 
   7   4  -2       81.70       72.72     17.34 o 
   8   4  -2        4.53        3.92      2.90 o 
   9   4  -2        6.60        7.20      1.33 o 
  10   4  -2        5.52        4.68      2.15 o 
  11   4  -2        2.98        4.44      1.93 o 
  -9   5  -2        1.92        2.86      0.90 o 
  -8   5  -2        0.96        1.15      0.52 o 
  -7   5  -2        2.72        2.99      0.72 o 
  -6   5  -2       16.27       14.18      1.34 o 
  -5   5  -2       18.04       19.44      1.45 o 
  -4   5  -2      230.93      219.30      4.58 o 
  -3   5  -2       47.61       46.10      1.88 o 
  -2   5  -2      146.47      150.25      3.13 o 
  -1   5  -2      341.77      336.35      5.59 o 
   0   5  -2      103.51      112.63      2.26 o 
   1   5  -2      254.64      245.51      4.27 o 
   2   5  -2        9.73        9.70      1.21 o 
   3   5  -2      111.76      111.80      3.40 o 
   4   5  -2      589.98      603.05     10.60 o 
   5   5  -2        2.95        3.96      0.60 o 
   6   5  -2      480.95      484.65      9.44 o 
   7   5  -2       24.74       25.91      2.25 o 
   8   5  -2       35.18       38.12      8.65 o 
   9   5  -2        2.92        3.18      0.94 o 
  10   5  -2        0.82        1.15      1.05 o 
  11   5  -2        1.34        2.34      1.76 o 
  -9   6  -2        0.76        2.57      1.05 o 
  -8   6  -2        1.08        1.61      0.72 o 
  -7   6  -2        3.72        3.98      0.76 o 
  -6   6  -2       14.30       12.82      1.28 o 
  -5   6  -2       10.62        9.59      1.57 o 
  -4   6  -2       13.33       12.21      1.10 o 
  -3   6  -2       34.24       33.39      1.32 o 
  -2   6  -2       67.05       60.07      1.91 o 
  -1   6  -2      275.49      275.54      5.56 o 
   0   6  -2      228.49      229.75      7.50 o 
   1   6  -2      136.76      140.69      3.41 o 
   2   6  -2      163.57      173.31      3.66 o 
   3   6  -2       85.95       81.87      2.44 o 
   4   6  -2       22.63       22.14      1.39 o 
   5   6  -2      331.81      330.28      5.40 o 
   6   6  -2      151.23      151.25      5.26 o 
   7   6  -2       28.33       27.62      2.45 o 
   8   6  -2        5.42        6.13      1.28 o 
   9   6  -2        0.25        0.94      0.68 o 
  10   6  -2        4.23        7.34      2.27 o 
  -8   7  -2        1.53        0.63      0.61 o 
  -7   7  -2        2.29        1.66      0.73 o 
  -6   7  -2        1.75        1.70      0.76 o 
  -5   7  -2       10.62        8.98      1.33 o 
  -4   7  -2       17.31       14.95      1.59 o 
  -3   7  -2       32.19       32.26      1.64 o 
  -2   7  -2       64.56       60.69      2.17 o 
  -1   7  -2       11.87       12.19      0.92 o 
   0   7  -2      177.46      176.78      3.27 o 
   1   7  -2       24.24       23.93      0.93 o 
   2   7  -2       94.82       91.68      2.50 o 
   3   7  -2       25.26       22.97      1.21 o 
   4   7  -2      121.85      109.75      2.68 o 
   5   7  -2       23.57       22.18      2.09 o 
   6   7  -2       38.33       40.53      2.89 o 
   7   7  -2        8.73        7.50      1.38 o 
   8   7  -2        0.10        0.60      0.43 o 
   9   7  -2        5.65        5.70      1.35 o 
  10   7  -2        3.59        4.66      1.27 o 
  -8   8  -2        1.19        1.54      0.87 o 
  -7   8  -2        3.38        4.52      1.18 o 
  -6   8  -2        6.71        7.66      1.33 o 
  -5   8  -2        3.04        3.33      0.81 o 
  -4   8  -2       22.05       16.14      1.70 o 
  -3   8  -2       65.72       62.94      2.39 o 
  -2   8  -2       16.87       15.68      1.54 o 
  -1   8  -2      118.18      112.57      4.26 o 
   0   8  -2       23.11       22.62      2.02 o 
   1   8  -2      253.73      248.07      6.41 o 
   2   8  -2       46.54       44.56      1.83 o 
   3   8  -2       65.22       61.44      2.13 o 
   4   8  -2      161.36      154.45      3.59 o 
   5   8  -2        8.79        5.65      1.14 o 
   6   8  -2       27.22       31.20      2.65 o 
   7   8  -2       41.25       42.84      7.63 o 
   8   8  -2       11.20       13.73      1.95 o 
   9   8  -2        7.09        7.82      1.60 o 
  -7   9  -2        0.91        0.75      0.68 o 
  -6   9  -2        5.31        5.88      1.81 o 
  -5   9  -2        5.69        6.46      1.83 o 
  -4   9  -2        2.09        2.26      0.83 o 
  -3   9  -2       70.01       70.93      5.83 o 
  -2   9  -2       22.13       20.26      1.93 o 
  -1   9  -2       72.89       79.29      3.78 o 
   0   9  -2        8.59        9.59      1.12 o 
   1   9  -2       21.26       21.88      1.68 o 
   2   9  -2      247.07      249.64      7.15 o 
   3   9  -2      186.39      183.75      4.79 o 
   4   9  -2        6.39        7.17      1.27 o 
   5   9  -2       37.37       40.65      3.07 o 
   6   9  -2       19.66       17.60      2.20 o 
   7   9  -2       26.37       31.65      2.82 o 
   8   9  -2       15.04       17.32      2.80 o 
   9   9  -2        0.36       -0.49      0.49 o 
  -6  10  -2        6.23        7.62      2.26 o 
  -5  10  -2        3.55        4.35      1.66 o 
  -4  10  -2       16.62       17.47      3.10 o 
  -3  10  -2       29.90       32.37      3.98 o 
  -2  10  -2       13.62       12.36      1.60 o 
  -1  10  -2        9.17       10.58      1.46 o 
   0  10  -2       39.32       40.18      2.37 o 
   1  10  -2       11.09       13.08      1.34 o 
   2  10  -2       45.35       48.48      2.60 o 
   3  10  -2        0.79        1.73      0.67 o 
   4  10  -2        7.12        6.89      1.57 o 
   5  10  -2        2.97        5.41      2.00 o 
   6  10  -2        2.30        3.68      1.09 o 
   7  10  -2        4.80        7.71      1.56 o 
   8  10  -2        2.00        1.41      1.02 o 
  -5  11  -2        0.54        1.18      1.15 o 
  -4  11  -2        2.16        3.35      1.40 o 
  -3  11  -2        5.67        5.16      1.69 o 
  -2  11  -2        8.32        9.08      2.37 o 
  -1  11  -2        1.66        1.29      0.53 o 
   0  11  -2       12.87       14.48      1.51 o 
   1  11  -2       10.62       11.44      1.41 o 
   2  11  -2       21.51       18.56      1.67 o 
   3  11  -2       21.23       19.26      1.85 o 
   4  11  -2        0.46        0.73      1.00 o 
   5  11  -2        1.70        3.69      1.06 o 
   6  11  -2        1.33        1.15      0.58 o 
   7  11  -2        2.34        1.70      0.79 o 
  -4  12  -2        4.03        5.77      2.18 o 
  -3  12  -2        1.60        1.57      1.34 o 
  -2  12  -2        1.86        2.73      1.44 o 
  -1  12  -2        7.22        8.02      1.44 o 
   0  12  -2       25.02       24.17      2.01 o 
   1  12  -2       28.27       30.44      2.24 o 
   2  12  -2        4.31        4.39      0.85 o 
   3  12  -2        0.79        0.85      0.51 o 
   4  12  -2        9.83        8.92      1.69 o 
   5  12  -2        2.42        0.86      1.15 o 
  -2  13  -2        3.85        2.61      1.22 o 
  -1  13  -2       18.27       17.99      3.29 o 
   0  13  -2       19.01       21.15      1.96 o 
   1  13  -2        2.68        2.80      0.86 o 
   2  13  -2        1.96        1.20      0.64 o 
   3  13  -2        1.98        2.18      1.91 o 
 -10   1  -1        0.31        0.27      1.38 o 
  -9   1  -1        0.84        1.16      0.56 o 
  -8   1  -1        0.94        0.87      1.47 o 
  -7   1  -1       13.93       14.92      1.66 o 
  -6   1  -1       27.37       29.30      2.19 o 
  -5   1  -1      218.87      211.65      3.45 o 
  -4   1  -1      547.81      541.24      3.93 o 
  -3   1  -1      117.50      115.44      1.73 o 
  -2   1  -1     1109.11     1105.87      8.21 o 
  -1   1  -1     7518.13     7347.14     72.39 o 
   1   1  -1     1380.66     1453.93     14.72 o 
   2   1  -1     1676.14     1704.77     31.75 o 
   3   1  -1      384.12      378.12      6.71 o 
   5   1  -1      202.46      225.68      3.40 o 
   6   1  -1       85.73       93.55      5.80 o 
   7   1  -1        0.07        0.86      0.50 o 
  10   1  -1        2.10        1.62      0.89 o 
 -10   2  -1        6.98        5.52      1.39 o 
  -9   2  -1       11.05       11.88      1.80 o 
  -8   2  -1        1.83        2.66      0.86 o 
  -7   2  -1       41.63       42.94      2.86 o 
  -6   2  -1      145.20      145.40      3.77 o 
  -5   2  -1      112.17      113.93      3.42 o 
  -4   2  -1      345.11      353.15      5.18 o 
  -3   2  -1       26.94       27.36      1.24 o 
  -2   2  -1      308.17      307.80      3.89 o 
  -1   2  -1     2445.53     2379.78     13.59 o 
   0   2  -1     2050.37     2118.91     12.41 o 
   1   2  -1     5173.04     5264.47     46.44 o 
   2   2  -1     6117.96     6462.13     57.12 o 
   3   2  -1      292.65      288.51      5.49 o 
   4   2  -1      546.21      500.31      6.18 o 
   5   2  -1      131.35      115.43      7.29 o 
   6   2  -1       44.92       45.11      4.89 o 
   7   2  -1       14.48       14.69      2.54 o 
   8   2  -1       33.54       33.07      2.23 o 
   9   2  -1       24.90       24.77      2.71 o 
  10   2  -1        5.76        4.84      1.74 o 
  11   2  -1        0.56       -0.64      0.98 o 
 -10   3  -1        0.17        0.30      0.50 o 
  -9   3  -1        8.17        8.93      2.75 o 
  -8   3  -1      104.22      105.97      4.94 o 
  -7   3  -1       15.01       13.84      1.64 o 
  -6   3  -1       50.47       46.04      2.16 o 
  -5   3  -1       38.58       34.26      1.76 o 
  -4   3  -1       32.41       31.40      1.54 o 
  -3   3  -1      432.69      412.41      5.25 o 
  -2   3  -1       38.08       33.19      1.23 o 
  -1   3  -1      257.69      263.68      3.11 o 
   0   3  -1       64.36       58.58      1.78 o 
   1   3  -1      382.78      370.86      4.06 o 
   2   3  -1     2236.06     2291.46     25.48 o 
   3   3  -1      716.94      551.44     12.37 o 
   4   3  -1      232.22      213.02     23.15 o 
   5   3  -1      180.78      183.96      6.26 o 
   6   3  -1       44.76       41.18      2.23 o 
   7   3  -1       27.86       27.57      1.67 o 
   8   3  -1       38.10       36.73      1.91 o 
   9   3  -1        7.35        8.78      2.16 o 
  10   3  -1        0.98        1.44      1.25 o 
  11   3  -1        0.08       -0.26      0.69 o 
 -10   4  -1        0.54        0.27      0.49 o 
  -9   4  -1        7.80        7.04      1.44 o 
  -8   4  -1        1.00        2.26      0.63 o 
  -7   4  -1       20.16       18.46      1.94 o 
  -6   4  -1        0.70        0.73      0.39 o 
  -5   4  -1       13.99       14.58      1.17 o 
  -4   4  -1       69.89       73.93      2.40 o 
  -3   4  -1      112.81      117.37      2.05 o 
  -2   4  -1      915.06      909.27      9.38 o 
  -1   4  -1      121.06      115.38      1.96 o 
   0   4  -1      316.15      321.89      3.59 o 
   1   4  -1      295.78      293.69      3.92 o 
   2   4  -1      169.62      161.09      3.56 o 
   3   4  -1      719.57      734.68     10.24 o 
   4   4  -1      420.57      404.15      5.34 o 
   5   4  -1      140.59      119.65      4.38 o 
   6   4  -1       62.16       59.61      8.16 o 
   7   4  -1        9.97        8.12      0.86 o 
   8   4  -1       23.29       23.48      2.63 o 
   9   4  -1       10.26        9.64      2.45 o 
  10   4  -1        0.99        0.42      0.65 o 
  11   4  -1        2.52        1.13      1.57 o 
 -10   5  -1        0.63        0.57      0.60 o 
  -9   5  -1        1.29        1.49      0.72 o 
  -8   5  -1       10.53        9.48      1.43 o 
  -7   5  -1        8.44        7.26      2.00 o 
  -6   5  -1       43.09       36.43      2.04 o 
  -5   5  -1       14.52       15.57      1.21 o 
  -4   5  -1       88.19       86.28      2.96 o 
  -3   5  -1       79.48       72.32      1.73 o 
  -2   5  -1      108.64      113.52      2.04 o 
  -1   5  -1      143.80      137.46      2.36 o 
   0   5  -1      550.22      562.14      5.86 o 
   1   5  -1       73.72       74.33      1.85 o 
   2   5  -1      299.70      285.58      3.70 o 
   3   5  -1       29.53       34.46      1.49 o 
   4   5  -1      163.16      166.18      3.24 o 
   5   5  -1       57.95       68.35      3.29 o 
   6   5  -1        0.07       -0.58      0.62 o 
   7   5  -1       16.17       16.67      3.05 o 
   8   5  -1        1.08        0.56      0.45 o 
   9   5  -1        3.69        2.54      0.87 o 
  10   5  -1        1.52        2.62      1.61 o 
  -9   6  -1        0.80       -0.19      0.42 o 
  -8   6  -1        3.02        3.96      1.01 o 
  -7   6  -1       12.07       12.11      1.57 o 
  -6   6  -1        9.74        8.20      0.99 o 
  -5   6  -1       51.14       50.41      2.20 o 
  -4   6  -1      142.10      128.26      3.40 o 
  -3   6  -1      118.71      110.70      3.05 o 
  -2   6  -1      251.83      235.10      5.39 o 
  -1   6  -1      135.01      139.68      3.62 o 
   0   6  -1      290.42      269.09      6.15 o 
   1   6  -1       74.67       69.90      2.32 o 
   2   6  -1       22.20       19.50      1.00 o 
   3   6  -1      368.44      376.95      4.56 o 
   4   6  -1        9.93        9.16      0.85 o 
   5   6  -1      307.62      323.09      8.73 o 
   6   6  -1      119.99      118.71      4.80 o 
   7   6  -1       31.51       33.32      2.73 o 
   8   6  -1        6.70        8.14      1.40 o 
   9   6  -1        3.89        4.44      1.71 o 
  10   6  -1        5.72        8.23      2.38 o 
  -9   7  -1        0.12        0.80      0.84 o 
  -8   7  -1        2.89        5.32      1.78 o 
  -7   7  -1        2.44        2.97      1.16 o 
  -6   7  -1       11.53       12.19      1.57 o 
  -5   7  -1       38.50       38.07      2.59 o 
  -4   7  -1       43.49       43.28      2.57 o 
  -3   7  -1       87.33       89.56      2.61 o 
  -2   7  -1      108.28      109.17      2.76 o 
  -1   7  -1       96.03       95.01      2.07 o 
   0   7  -1        4.06        4.74      0.69 o 
   1   7  -1      266.09      256.03      4.90 o 
   2   7  -1      247.99      248.14      3.92 o 
   3   7  -1       13.34       14.59      0.91 o 
   4   7  -1      157.03      148.26      2.92 o 
   5   7  -1       94.96       95.08      7.27 o 
   6   7  -1       38.97       39.90      2.90 o 
   7   7  -1        2.89        3.39      0.98 o 
   8   7  -1       16.53       15.95      2.05 o 
   9   7  -1        4.99        3.06      1.70 o 
  10   7  -1        3.29        2.27      1.47 o 
  -8   8  -1        1.11        0.07      0.70 o 
  -7   8  -1        2.93        3.63      1.42 o 
  -6   8  -1        5.25        4.66      1.04 o 
  -5   8  -1       32.26       36.44      2.58 o 
  -4   8  -1       77.96       73.47      3.41 o 
  -3   8  -1       21.22       19.51      1.64 o 
  -2   8  -1      194.56      181.37      5.17 o 
  -1   8  -1        8.58        9.60      1.06 o 
   0   8  -1       20.70       20.63      1.50 o 
   1   8  -1        1.10        1.62      0.41 o 
   2   8  -1       16.49       18.10      1.36 o 
   3   8  -1       79.25       80.63      2.88 o 
   4   8  -1       19.54       18.11      1.99 o 
   5   8  -1       28.66       28.03      2.42 o 
   6   8  -1        4.84        3.66      1.04 o 
   7   8  -1       10.42        8.45      1.56 o 
   8   8  -1       12.11       14.65      2.10 o 
   9   8  -1        0.07        0.88      0.74 o 
  -6   9  -1        1.66        4.24      1.63 o 
  -5   9  -1        9.49        9.41      2.22 o 
  -4   9  -1       25.80       26.87      3.48 o 
  -3   9  -1       67.00       62.80      3.15 o 
  -2   9  -1       44.83       41.87      2.61 o 
  -1   9  -1        4.73        3.91      0.72 o 
   0   9  -1       85.20       88.86      3.23 o 
   1   9  -1        1.22        0.32      0.63 o 
   2   9  -1        0.94       -0.17      0.72 o 
   3   9  -1       57.95       51.93      2.47 o 
   4   9  -1        9.69       10.40      1.54 o 
   5   9  -1       15.81       12.46      1.78 o 
   6   9  -1        3.30        4.11      1.15 o 
   7   9  -1        3.90        3.90      1.14 o 
   8   9  -1        6.44        9.21      2.02 o 
  -5  10  -1        0.95        0.98      0.94 o 
  -4  10  -1       11.39       11.27      2.35 o 
  -3  10  -1       23.02       25.29      3.51 o 
  -2  10  -1       36.19       34.96      2.58 o 
  -1  10  -1       12.56       12.13      1.28 o 
   0  10  -1       35.43       35.44      2.13 o 
   1  10  -1       84.96       86.03      3.33 o 
   2  10  -1       25.88       24.83      1.78 o 
   3  10  -1        3.76        4.73      0.81 o 
   4  10  -1       21.33       22.89      2.28 o 
   5  10  -1        2.99        4.53      1.12 o 
   6  10  -1        9.50       11.10      1.87 o 
   7  10  -1       20.22       25.75      2.78 o 
   8  10  -1        7.88        6.40      1.51 o 
  -4  11  -1        2.64        2.57      1.59 o 
  -3  11  -1        5.02        6.44      1.91 o 
  -2  11  -1       41.28       44.95      3.06 o 
  -1  11  -1       24.91       28.72      2.00 o 
   0  11  -1       11.30       12.94      1.36 o 
   1  11  -1       71.13       72.62      3.23 o 
   2  11  -1        0.62        0.76      0.51 o 
   3  11  -1       13.39       14.07      1.84 o 
   4  11  -1        0.96        0.49      1.76 o 
   5  11  -1        9.14       10.10      1.62 o 
   6  11  -1        2.83        5.49      1.35 o 
   7  11  -1        0.54        0.54      0.85 o 
  -2  12  -1        1.50        2.67      1.29 o 
  -1  12  -1       16.54       19.37      2.60 o 
   0  12  -1       23.58       27.82      2.11 o 
   1  12  -1        0.63        0.20      0.40 o 
   2  12  -1        7.83        7.63      1.59 o 
   3  12  -1        2.36        1.27      0.61 o 
   4  12  -1        4.06        4.12      1.59 o 
   5  12  -1        9.22       13.04      2.55 o 
  -1  13  -1        2.99        2.83      1.19 o 
   0  13  -1        2.13        3.56      1.03 o 
   1  13  -1        1.33        0.65      0.61 o 
   2  13  -1        1.26       -0.32      0.49 o 
   3  13  -1        5.02        6.06      1.42 o 
 -11   0   0        2.44        3.82      1.61 o 
 -10   0   0       50.26       63.77      5.94 o 
  -9   0   0       20.73       19.21      2.18 o 
  -8   0   0       31.82       30.10      2.47 o 
  -7   0   0        2.53        2.65      0.62 o 
  -6   0   0      414.41      408.95     10.38 o 
  -5   0   0      332.69      304.66     15.86 o 
  -4   0   0       68.73       72.33     11.20 o 
  -3   0   0      581.12      468.60     61.73 o 
  -2   0   0     2548.96     2415.78     13.09 o 
   2   0   0     2516.05     2455.78     21.45 o 
   3   0   0      582.76      565.51      7.18 o 
   4   0   0       64.41       65.83      2.30 o 
   5   0   0      334.21      346.17      6.39 o 
   6   0   0      423.01      482.75      8.46 o 
 -11   1   0        0.09        1.26      0.82 o 
 -10   1   0        2.57        3.86      1.16 o 
  -9   1   0       14.00       15.69      1.37 o 
  -8   1   0       18.76       17.48      1.34 o 
  -7   1   0       36.78       32.89      2.11 o 
  -6   1   0       70.36       66.99      2.13 o 
  -5   1   0       39.01       38.98      1.49 o 
  -4   1   0      416.63      403.26      6.84 o 
  -3   1   0      511.19      472.65      3.78 o 
  -2   1   0     1223.66     1187.40     11.60 o 
   2   1   0     1234.42     1216.44     13.49 o 
   3   1   0      506.41      505.18      8.18 o 
   4   1   0      425.13      420.65      7.77 o 
   5   1   0       37.84       36.59      2.03 o 
   6   1   0       70.72       57.15      7.68 o 
   7   1   0       38.06       40.67      2.79 o 
 -11   2   0        1.12        1.42      0.87 o 
 -10   2   0        6.53        6.86      1.49 o 
  -9   2   0        7.16        5.88      1.28 o 
  -8   2   0       13.68       13.08      1.14 o 
  -7   2   0       37.71       35.89      1.74 o 
  -6   2   0       49.66       50.06      1.89 o 
  -5   2   0       31.03       30.05      1.28 o 
  -4   2   0      429.91      438.28      4.78 o 
  -3   2   0      105.70      113.13      1.70 o 
  -2   2   0     4386.96     3978.65     16.52 o 
  -1   2   0      388.79      372.03      2.46 o 
   0   2   0      515.44      497.76      6.87 o 
   1   2   0      388.90      371.42      4.59 o 
   2   2   0     4379.88     4093.20     25.93 o 
   3   2   0      106.62      116.40      2.80 o 
   4   2   0      430.05      477.84      9.46 o 
   5   2   0       30.69       31.27      2.38 o 
   6   2   0       50.02       56.50      3.45 o 
   7   2   0       37.42       37.06      2.99 o 
 -11   3   0        1.45        1.39      0.88 o 
 -10   3   0        0.24        0.06      0.47 o 
  -9   3   0        3.39        4.16      1.05 o 
  -8   3   0        0.48        1.40      1.36 o 
  -7   3   0       10.39       10.47      0.90 o 
  -6   3   0       20.58       19.26      1.10 o 
  -5   3   0      231.03      226.88      3.21 o 
  -4   3   0      274.52      286.02      3.22 o 
  -3   3   0     1461.62     1425.10      9.81 o 
  -2   3   0     1979.94     1895.86      7.41 o 
  -1   3   0       98.13       93.41      1.33 o 
   0   3   0     1225.15     1181.04     12.27 o 
   1   3   0       96.64       95.70      1.64 o 
   2   3   0     1974.03     1945.53     12.32 o 
   3   3   0     1479.44     1550.60     24.48 o 
   4   3   0      281.44      311.72      5.87 o 
   5   3   0      232.04      223.23     15.98 o 
   6   3   0       19.52       17.05      2.15 o 
   7   3   0       10.51       10.66      1.08 o 
   8   3   0        0.48        1.72      0.97 o 
  10   3   0        0.26       -0.99      0.99 o 
  11   3   0        1.47        0.74      1.14 o 
 -10   4   0        0.23        0.76      0.68 o 
  -9   4   0       10.77       10.65      1.62 o 
  -8   4   0       14.90       16.63      1.87 o 
  -7   4   0       88.55       86.38      3.27 o 
  -6   4   0       60.09       63.07      2.57 o 
  -5   4   0       18.55       17.60      0.87 o 
  -4   4   0      228.00      188.51      4.67 o 
  -3   4   0      912.65      833.75      6.40 o 
  -2   4   0      252.11      242.09      2.87 o 
  -1   4   0      809.52      785.47     10.01 o 
   0   4   0        1.81        2.45      0.35 o 
   1   4   0      808.17      786.41      6.88 o 
   2   4   0      255.66      255.16      3.47 o 
   3   4   0      896.32      872.68     21.35 o 
   4   4   0      231.71      207.44      5.15 o 
   5   4   0       17.00       18.07      1.58 o 
   6   4   0       61.53       57.37      4.26 o 
   7   4   0       88.68       93.65      6.47 o 
   8   4   0       15.03       14.84      1.77 o 
   9   4   0       11.03       15.05      3.01 o 
  10   4   0        0.26        1.41      1.35 o 
 -10   5   0        6.73        6.60      1.44 o 
  -9   5   0       19.69       21.77      2.25 o 
  -8   5   0       16.84       17.11      1.88 o 
  -7   5   0       14.07       13.59      1.58 o 
  -6   5   0      101.47       94.16      4.07 o 
  -5   5   0       16.27       15.45      1.03 o 
  -4   5   0      292.74      280.70      3.72 o 
  -3   5   0      175.21      173.12      2.47 o 
  -2   5   0      292.29      280.31      6.29 o 
  -1   5   0      110.53      111.84      2.31 o 
   0   5   0      794.18      752.27      7.56 o 
   1   5   0      116.80      116.42      2.73 o 
   2   5   0      281.23      276.24      3.35 o 
   3   5   0      169.36      176.84      2.56 o 
   4   5   0      286.50      279.50      6.59 o 
   5   5   0       17.05       15.27      1.59 o 
   6   5   0      101.17       97.44      5.59 o 
   7   5   0       14.67       14.17      1.75 o 
   8   5   0       17.27       18.71      4.04 o 
   9   5   0       19.33       18.80      3.47 o 
  10   5   0        6.89        6.25      2.06 o 
 -10   6   0        3.64        3.96      1.57 o 
  -9   6   0        2.34        2.89      1.65 o 
  -8   6   0        0.04        0.46      0.41 o 
  -7   6   0        8.75        8.67      1.23 o 
  -6   6   0       26.26       25.57      2.98 o 
  -5   6   0       48.99       46.91      2.41 o 
  -4   6   0      105.48       96.93      3.02 o 
  -3   6   0       29.09       24.31      1.04 o 
  -2   6   0        4.33        4.94      0.52 o 
  -1   6   0      174.06      193.26      5.25 o 
   0   6   0      206.62      193.32      3.86 o 
   1   6   0      171.35      186.85      3.79 o 
   2   6   0        3.95        4.31      0.57 o 
   3   6   0       28.22       24.24      1.17 o 
   4   6   0      107.01      100.58      5.61 o 
   5   6   0       48.43       49.98      4.60 o 
   6   6   0       26.60       26.50      2.35 o 
   7   6   0        9.10        8.93      1.56 o 
   8   6   0        0.04        1.49      0.81 o 
   9   6   0        2.41        2.41      1.04 o 
  10   6   0        3.57        3.24      1.94 o 
  -9   7   0        2.17        4.20      1.59 o 
  -8   7   0        1.99        3.30      1.40 o 
  -7   7   0        0.71        0.61      0.71 o 
  -6   7   0       96.59       93.65      5.65 o 
  -5   7   0       74.55       65.07      3.31 o 
  -4   7   0       69.78       73.06      2.35 o 
  -3   7   0       66.27       60.26      2.25 o 
  -2   7   0       37.92       39.41      1.54 o 
  -1   7   0        5.70        6.09      0.75 o 
   0   7   0       14.92       15.33      1.14 o 
   1   7   0        5.92        5.12      0.66 o 
   2   7   0       39.34       40.32      1.88 o 
   3   7   0       64.37       60.71      3.10 o 
   4   7   0       70.48       71.77      3.54 o 
   5   7   0       74.02       65.70      3.60 o 
   6   7   0       97.76      100.77      5.52 o 
   7   7   0        0.62        1.68      0.91 o 
   8   7   0        2.08        3.79      1.25 o 
   9   7   0        2.13        3.29      1.15 o 
  -9   8   0        3.27        6.65      2.01 o 
  -8   8   0        4.27        3.49      1.37 o 
  -7   8   0       26.65       27.25      3.33 o 
  -6   8   0       43.60       47.34      4.01 o 
  -5   8   0        6.77        6.86      1.44 o 
  -4   8   0       84.13       82.87      3.50 o 
  -3   8   0       69.52       75.67      3.22 o 
  -2   8   0       45.95       46.62      2.58 o 
  -1   8   0       71.53       70.26      2.61 o 
   0   8   0        8.72        8.23      0.90 o 
   1   8   0       68.73       63.90      2.52 o 
   2   8   0       48.65       49.27      2.23 o 
   3   8   0       70.47       70.21      4.41 o 
   4   8   0       84.46       82.59      4.03 o 
   5   8   0        6.74        7.41      1.27 o 
   6   8   0       43.06       45.23      3.31 o 
   7   8   0       26.66       31.78      2.86 o 
   8   8   0        4.08        4.08      1.19 o 
   9   8   0        3.34        6.86      1.73 o 
  -4   9   0       49.58       55.32      4.95 o 
  -3   9   0       24.63       25.87      2.06 o 
  -2   9   0       14.69       12.20      1.40 o 
  -1   9   0       53.41       51.82      2.40 o 
   0   9   0       16.77       18.48      1.44 o 
   1   9   0       53.83       52.50      2.39 o 
   2   9   0       13.47       10.94      1.36 o 
   3   9   0       23.97       25.29      2.16 o 
   4   9   0       51.48       53.70      3.41 o 
   5   9   0        2.68        2.15      0.76 o 
   6   9   0        0.14        0.28      0.59 o 
   7   9   0        0.73        0.23      1.11 o 
   8   9   0        6.36        8.20      1.63 o 
  -3  10   0        6.76        7.41      1.56 o 
  -2  10   0       41.85       43.83      2.87 o 
  -1  10   0       22.00       21.72      1.64 o 
   0  10   0        4.19        4.91      0.80 o 
   1  10   0       22.66       23.32      2.07 o 
   2  10   0       42.07       43.80      2.94 o 
   3  10   0        7.10        6.81      1.68 o 
   4  10   0        2.96        4.65      1.05 o 
   5  10   0        0.82        0.58      0.92 o 
   6  10   0        2.94        2.20      0.94 o 
   7  10   0        3.34        7.77      1.92 o 
  -2  11   0       10.95       11.17      2.10 o 
  -1  11   0        9.56        8.81      1.34 o 
   0  11   0        0.24        0.27      1.27 o 
   1  11   0        9.59       10.62      1.51 o 
   2  11   0       11.00        8.49      1.61 o 
   3  11   0        0.85        0.84      0.64 o 
   4  11   0        0.50        1.24      0.96 o 
   5  11   0       15.78       19.43      2.32 o 
   6  11   0       13.30       14.50      2.14 o 
  -2  12   0        2.90        2.77      1.22 o 
  -1  12   0        1.89        1.25      0.49 o 
   0  12   0        1.51        1.21      0.58 o 
   1  12   0        1.86        1.59      0.80 o 
   2  12   0        3.13        1.42      0.53 o 
   3  12   0        0.76        2.59      0.94 o 
   4  12   0        1.48        0.10      0.54 o 
   5  12   0        2.05        2.46      0.89 o 
  -1  13   0        8.89        9.52      1.59 o 
   0  13   0        3.23        3.67      0.99 o 
   1  13   0        9.22       11.78      1.78 o 
   2  13   0        2.77        4.07      1.14 o 
   3  13   0        1.35        1.23      0.78 o 
 -11   1   1        6.89        6.43      1.24 o 
 -10   1   1        2.12        0.69      0.60 o 
  -9   1   1       28.65       31.61      1.86 o 
  -8   1   1       27.79       29.52      1.74 o 
  -7   1   1        0.02       -0.04      0.33 o 
  -6   1   1       89.00       91.71      2.90 o 
  -5   1   1      196.41      209.66      3.81 o 
  -4   1   1       43.47       37.46      1.43 o 
  -3   1   1      387.47      385.37      5.23 o 
  -2   1   1     1656.62     1644.73      8.69 o 
  -1   1   1     1351.62     1339.23     13.55 o 
   0   1   1      804.55      893.54      9.04 o 
   1   1   1     7524.56     7238.07     60.46 o 
   2   1   1     1095.20     1157.82     37.26 o 
   3   1   1      123.13      141.68      2.31 o 
   4   1   1      542.94      627.70     12.31 o 
   5   1   1      218.58      236.98      3.50 o 
   6   1   1       27.56       31.47      2.43 o 
 -11   2   1        0.55        1.19      0.52 o 
 -10   2   1        5.58        6.35      1.23 o 
  -9   2   1       24.10       23.15      1.90 o 
  -8   2   1       34.38       31.55      1.77 o 
  -7   2   1       13.69       14.90      1.09 o 
  -6   2   1       48.27       49.70      1.84 o 
  -5   2   1      138.28      124.18      4.38 o 
  -4   2   1      553.72      512.02      7.66 o 
  -3   2   1      294.52      273.18      5.88 o 
  -2   2   1     6042.29     5855.19     33.73 o 
  -1   2   1     5196.89     5157.30     30.37 o 
   0   2   1     2003.34     2009.51     38.37 o 
   1   2   1     2394.23     2231.50     23.08 o 
   2   2   1      304.17      305.47      6.63 o 
   3   2   1       24.39       23.74      1.89 o 
   4   2   1      350.69      387.51      8.77 o 
   5   2   1      116.73      138.99      5.45 o 
   6   2   1      145.45      161.97      6.23 o 
   7   2   1       41.28       48.10      3.54 o 
 -11   3   1        0.07        0.20      2.03 o 
 -10   3   1        1.06        0.78      0.72 o 
  -9   3   1        7.10        5.81      1.01 o 
  -8   3   1       37.16       35.04      2.18 o 
  -7   3   1       29.04       30.64      1.66 o 
  -6   3   1       43.61       41.14      1.63 o 
  -5   3   1      182.67      176.65      5.36 o 
  -4   3   1      231.88      235.33      7.94 o 
  -3   3   1      705.03      602.27     40.42 o 
  -2   3   1     2240.43     2240.64     22.52 o 
  -1   3   1      382.93      377.54      3.89 o 
   0   3   1       59.18       51.44      1.24 o 
   1   3   1      268.53      264.10      8.18 o 
   2   3   1       39.56       36.13      2.38 o 
   3   3   1      438.80      397.52     26.79 o 
   4   3   1       33.73       31.29      2.63 o 
   5   3   1       39.48       37.18      3.01 o 
   6   3   1       50.19       50.12      3.78 o 
   7   3   1       14.35       15.61      2.19 o 
 -11   4   1        2.52        2.89      1.10 o 
 -10   4   1        0.95        0.13      0.52 o 
  -9   4   1       10.22       10.84      1.42 o 
  -8   4   1       23.01       23.46      2.14 o 
  -7   4   1       10.09        9.54      1.58 o 
  -6   4   1       62.70       58.18      1.93 o 
  -5   4   1      140.69      140.67      2.95 o 
  -4   4   1      422.01      388.47      4.88 o 
  -3   4   1      725.17      735.19      5.95 o 
  -2   4   1      170.75      164.77      2.76 o 
  -1   4   1      299.17      293.77      3.70 o 
   0   4   1      313.36      301.44      4.42 o 
   1   4   1      121.03      117.03      3.76 o 
   2   4   1      918.95      935.09     10.83 o 
   3   4   1      114.24      117.57      3.72 o 
   4   4   1       71.22       72.18      3.84 o 
   5   4   1       13.74       13.01      1.58 o 
   6   4   1        0.79        0.85      0.73 o 
   7   4   1       20.16       23.44      2.94 o 
   8   4   1        0.95        2.15      1.11 o 
   9   4   1        7.82        8.63      2.31 o 
  10   4   1        0.54        1.49      1.32 o 
 -10   5   1        1.58        2.76      0.85 o 
  -9   5   1        3.56        3.23      0.84 o 
  -8   5   1        0.99        1.25      0.48 o 
  -7   5   1       16.07       16.41      1.41 o 
  -6   5   1        0.04        0.66      0.39 o 
  -5   5   1       56.00       55.92      2.04 o 
  -4   5   1      159.10      156.18      3.11 o 
  -3   5   1       31.13       36.52      1.41 o 
  -2   5   1      303.29      299.06      4.21 o 
  -1   5   1       76.87       75.07      2.03 o 
   0   5   1      544.98      555.54     12.08 o 
   1   5   1      142.38      138.91      9.80 o 
   2   5   1      109.74      112.33      3.72 o 
   3   5   1       78.55       76.93      3.23 o 
   4   5   1       87.12       91.82      4.34 o 
   5   5   1       14.20       13.62      1.45 o 
   6   5   1       42.06       37.78      2.68 o 
   7   5   1        8.20        9.40      1.51 o 
   8   5   1       10.62        9.66      1.65 o 
   9   5   1        1.30        1.53      1.36 o 
  10   5   1        0.65        2.20      1.59 o 
 -10   6   1        5.87        7.14      1.42 o 
  -9   6   1        3.68        5.18      1.19 o 
  -8   6   1        6.85        8.55      1.16 o 
  -7   6   1       31.42       30.31      1.90 o 
  -6   6   1      116.42      107.16      4.83 o 
  -5   6   1      306.54      291.03      7.85 o 
  -4   6   1       10.54        8.62      0.63 o 
  -3   6   1      367.79      375.71      7.90 o 
  -2   6   1       25.43       20.66      1.18 o 
  -1   6   1       75.92       71.40      2.70 o 
   0   6   1      295.04      270.63      5.54 o 
   1   6   1      141.03      135.59      4.05 o 
   2   6   1      256.20      248.21      5.80 o 
   3   6   1      120.49      120.58      4.29 o 
   4   6   1      137.08      116.67     33.29 o 
   5   6   1       50.06       54.14      3.20 o 
   6   6   1        9.56        4.93      1.72 o 
   7   6   1       11.90       13.48      1.85 o 
   8   6   1        2.86        3.21      1.03 o 
   9   6   1        0.86       -0.08      0.89 o 
 -10   7   1        3.19        3.13      1.56 o 
  -9   7   1        5.15        5.67      1.80 o 
  -8   7   1       16.08       16.14      2.75 o 
  -7   7   1        2.64        3.74      0.95 o 
  -6   7   1       40.37       38.37      2.69 o 
  -5   7   1       94.69       98.14      3.92 o 
  -4   7   1      161.89      165.69      4.27 o 
  -3   7   1       14.49       15.86      1.83 o 
  -2   7   1      247.50      258.95      7.25 o 
  -1   7   1      269.45      259.28      5.70 o 
   0   7   1        5.18        5.15      0.86 o 
   1   7   1       97.86       95.31      3.60 o 
   2   7   1      103.69      102.59      3.99 o 
   3   7   1       91.27       94.41      3.95 o 
   4   7   1       43.57       43.51      2.86 o 
   5   7   1       38.63       39.47      2.92 o 
   6   7   1       11.53        8.17      2.67 o 
   7   7   1        2.43        1.37      1.30 o 
   8   7   1        2.96        4.11      1.33 o 
   9   7   1        0.10        0.76      0.92 o 
  -9   8   1        0.07        1.18      1.16 o 
  -8   8   1       12.30       13.48      2.52 o 
  -7   8   1       10.72       11.75      2.24 o 
  -6   8   1        5.13        4.98      1.31 o 
  -5   8   1       28.86       31.11      2.95 o 
  -4   8   1       19.43       21.40      2.23 o 
  -3   8   1       80.63       86.33      4.67 o 
  -2   8   1       15.73       16.77      1.49 o 
  -1   8   1        1.26        1.63      0.58 o 
   0   8   1       21.45       19.52      2.21 o 
   1   8   1        8.29        9.77      2.76 o 
   2   8   1      194.67      181.69      5.60 o 
   3   8   1       21.41       21.96      2.01 o 
   4   8   1       77.59       71.18      3.84 o 
   5   8   1       32.79       35.23      3.06 o 
   6   8   1        5.46        4.92      1.15 o 
   7   8   1        2.81        4.33      1.24 o 
   8   8   1        1.13        0.64      0.73 o 
  -3   9   1       58.05       55.36      4.00 o 
  -2   9   1        0.82        1.18      0.57 o 
  -1   9   1        1.21        0.67      0.43 o 
   0   9   1       86.54       87.03      3.80 o 
   1   9   1        4.89        5.58      1.01 o 
   2   9   1       44.61       42.09      3.10 o 
   3   9   1       65.91       61.83      3.58 o 
   4   9   1       26.04       25.54      2.41 o 
   5   9   1        9.29       10.17      1.69 o 
   6   9   1        1.55        3.77      1.09 o 
   7   9   1        3.64        3.43      1.13 o 
   8   9   1        2.44        4.12      1.31 o 
  -3  10   1        3.35        4.42      1.27 o 
  -2  10   1       27.16       27.08      2.19 o 
  -1  10   1       87.41       94.69      4.75 o 
   0  10   1       34.77       37.44      2.59 o 
   1  10   1       13.44       14.97      1.66 o 
   2  10   1       35.88       33.86      2.60 o 
   3  10   1       23.38       23.12      3.21 o 
   4  10   1       11.14       10.16      1.62 o 
   5  10   1        0.94        2.54      0.92 o 
   6  10   1        2.37        4.16      1.18 o 
   7  10   1        5.89        7.70      1.56 o 
  -3  11   1       13.87       14.03      2.34 o 
  -2  11   1        0.62        0.64      0.47 o 
  -1  11   1       70.81       78.55      4.08 o 
   0  11   1       12.08       12.05      1.57 o 
   1  11   1       24.38       23.19      2.33 o 
   2  11   1       41.71       45.13      3.19 o 
   3  11   1        5.34        5.05      1.14 o 
   4  11   1        2.49        2.69      1.01 o 
   5  11   1        6.11        6.83      1.49 o 
   6  11   1        0.83        1.06      2.35 o 
  -2  12   1        7.82        9.28      2.02 o 
  -1  12   1        0.60        0.23      1.43 o 
   0  12   1       23.52       28.84      2.55 o 
   1  12   1       16.82       22.75      2.34 o 
   2  12   1        1.60        2.11      0.84 o 
   3  12   1       10.16       13.02      1.95 o 
   4  12   1        0.22       -0.71      1.28 o 
  -2  13   1        1.22        0.29      0.68 o 
  -1  13   1        1.35       -0.51      0.51 o 
   0  13   1        2.11        3.07      0.98 o 
   1  13   1        3.03        3.97      2.13 o 
   2  13   1        0.55        1.40      0.93 o 
 -12   0   2        0.26       -0.61      0.63 o 
 -11   0   2        2.78        3.96      1.10 o 
 -10   0   2        7.36        7.84      1.45 o 
  -9   0   2       55.51       59.82      3.74 o 
  -8   0   2      160.42      178.04     18.25 o 
  -7   0   2      181.75      150.58     20.45 o 
  -6   0   2      424.10      417.49     13.54 o 
  -5   0   2      254.00      251.97      5.65 o 
  -4   0   2     1054.54     1110.61     49.87 o 
  -3   0   2      645.59      581.10      9.89 o 
  -2   0   2     1456.87     1664.02     19.22 o 
  -1   0   2      621.77      638.10     23.98 o 
   0   0   2     1070.57     1133.91     13.19 o 
   1   0   2     1209.42     1229.10     14.32 o 
   2   0   2      985.58      891.68     11.37 o 
   3   0   2      491.83      456.65      7.77 o 
   4   0   2      118.06      107.83      3.71 o 
   5   0   2      144.03      148.46      4.60 o 
 -11   1   2        3.56        3.05      0.82 o 
 -10   1   2        1.13        1.78      0.60 o 
  -9   1   2       53.44       60.98      2.68 o 
  -8   1   2       50.28       47.76      2.50 o 
  -7   1   2       16.85       16.05      1.14 o 
  -6   1   2      107.14      108.90      2.66 o 
  -5   1   2      168.43      160.32      2.99 o 
  -4   1   2       39.71       47.69      1.74 o 
  -3   1   2     1018.05     1102.78     55.62 o 
  -2   1   2     1179.66     1072.96     20.56 o 
  -1   1   2     1000.49     1085.86     51.47 o 
   0   1   2     3546.93     3212.55     30.20 o 
   1   1   2     1263.51     1163.54     14.29 o 
   2   1   2      775.44      767.61     29.94 o 
   3   1   2      297.41      294.61      4.26 o 
   4   1   2      201.57      207.97      3.63 o 
   5   1   2        5.09        4.92      0.56 o 
   6   1   2       29.46       31.33      2.48 o 
 -11   2   2        1.11        1.33      0.72 o 
 -10   2   2        4.27        3.55      0.84 o 
  -9   2   2       16.15       15.58      1.44 o 
  -8   2   2       16.15       16.21      1.67 o 
  -7   2   2       12.83       13.44      1.29 o 
  -6   2   2      145.32      139.37      3.09 o 
  -5   2   2      134.45      143.00      2.83 o 
  -4   2   2      417.62      437.47      5.50 o 
  -3   2   2      304.52      272.63     17.49 o 
  -2   2   2     1128.48     1093.60      9.55 o 
  -1   2   2     1006.01      988.62      6.62 o 
   0   2   2      170.90      176.77     11.30 o 
   1   2   2      434.50      429.82      8.44 o 
   2   2   2      116.61      128.31      4.65 o 
   3   2   2      139.27      148.90      5.29 o 
   4   2   2      119.01      130.47      5.27 o 
   5   2   2       27.01       26.33      2.45 o 
   6   2   2       10.56       10.78      1.66 o 
 -11   3   2        1.78        2.46      0.81 o 
 -10   3   2        2.11        2.40      0.76 o 
  -9   3   2       10.48       11.37      1.36 o 
  -8   3   2       24.36       24.96      1.63 o 
  -7   3   2       18.11       19.17      1.54 o 
  -6   3   2       88.91       88.20      2.76 o 
  -5   3   2       12.48       15.97      1.12 o 
  -4   3   2      131.34      133.11      2.62 o 
  -3   3   2      471.84      498.27     11.28 o 
  -2   3   2      156.75      143.69      2.18 o 
  -1   3   2      683.94      694.86      7.04 o 
   0   3   2       65.21       58.79      1.59 o 
   1   3   2      842.57      778.54     58.41 o 
   2   3   2      530.19      577.63     11.38 o 
   3   3   2      189.43      235.36      7.32 o 
   4   3   2        6.04        7.06      1.35 o 
   5   3   2       12.00       14.54      2.03 o 
   6   3   2        5.59        8.06      1.63 o 
   7   3   2       13.77       14.51      2.19 o 
 -11   4   2        3.08        4.68      1.01 o 
 -10   4   2        5.62        4.91      0.99 o 
  -9   4   2        6.94        7.02      1.07 o 
  -8   4   2        5.05        4.80      0.81 o 
  -7   4   2       81.16       77.67      2.95 o 
  -6   4   2      104.55       97.69      2.89 o 
  -5   4   2      205.55      200.83      5.81 o 
  -4   4   2       11.29       10.09      0.69 o 
  -3   4   2     1436.85     1434.84     12.66 o 
  -2   4   2       57.70       60.61      1.65 o 
  -1   4   2       75.00       79.54      1.89 o 
   0   4   2      605.76      614.01      5.77 o 
   1   4   2       27.23       20.73      2.18 o 
   2   4   2      172.22      171.26      8.73 o 
   3   4   2      251.05      263.92      8.49 o 
   4   4   2       22.79       19.91      5.82 o 
   5   4   2       53.58       59.18      4.27 o 
   6   4   2        0.64       -0.25      0.41 o 
   7   4   2        8.49       10.78      2.05 o 
 -11   5   2        1.37        2.39      0.88 o 
 -10   5   2        0.75        1.61      0.64 o 
  -9   5   2        2.76        2.45      0.75 o 
  -8   5   2       35.79       37.09      2.25 o 
  -7   5   2       23.51       23.12      1.63 o 
  -6   5   2      482.86      497.67      9.36 o 
  -5   5   2        2.16        2.82      0.54 o 
  -4   5   2      581.58      618.18     13.21 o 
  -3   5   2      112.61      116.63      3.36 o 
  -2   5   2        8.44        7.70      0.95 o 
  -1   5   2      252.36      231.50      6.61 o 
   0   5   2      110.36      113.18      4.19 o 
   1   5   2      341.30      357.98     15.36 o 
   2   5   2      150.57      155.45      5.88 o 
   3   5   2       48.42       49.88      4.79 o 
   4   5   2      229.93      238.56     12.44 o 
   5   5   2       17.48       20.67      2.36 o 
   6   5   2       15.52       12.41      1.60 o 
   7   5   2        2.78        2.53      0.94 o 
   8   5   2        1.03        0.26      0.97 o 
   9   5   2        1.84        1.37      1.38 o 
 -10   6   2        4.22        4.08      1.96 o 
  -9   6   2        0.22        0.76      0.64 o 
  -8   6   2        5.55        8.11      1.29 o 
  -7   6   2       28.80       28.48      2.41 o 
  -6   6   2      149.46      149.14      5.19 o 
  -5   6   2      333.61      354.17      5.87 o 
  -4   6   2       23.53       21.99      1.29 o 
  -3   6   2       84.86       84.89      3.02 o 
  -2   6   2      165.68      169.77      3.78 o 
  -1   6   2      135.04      132.83      2.91 o 
   0   6   2      228.99      231.35      5.30 o 
   1   6   2      278.42      285.70      8.46 o 
   2   6   2       66.66       63.97      3.09 o 
   3   6   2       33.36       33.38      7.16 o 
   4   6   2       13.79       13.31      1.58 o 
   5   6   2       10.28        8.82      1.38 o 
   6   6   2       14.05       13.11      1.73 o 
   7   6   2        3.72        4.40      1.28 o 
   8   6   2        1.05        1.31      0.78 o 
   9   6   2        0.77        0.45      0.93 o 
 -10   7   2        3.47        4.81      1.31 o 
  -9   7   2        5.78        7.84      1.64 o 
  -8   7   2        0.08       -0.61      0.61 o 
  -7   7   2        9.17        6.49      1.35 o 
  -6   7   2       39.39       43.81      3.18 o 
  -5   7   2       23.05       22.38      1.65 o 
  -4   7   2      123.90      118.01      3.87 o 
  -3   7   2       26.47       25.36      2.69 o 
  -2   7   2       94.65       91.92      2.65 o 
  -1   7   2       22.91       23.48      1.71 o 
   0   7   2      176.77      174.31     10.90 o 
   1   7   2       11.15       11.64      1.30 o 
   2   7   2       63.13       59.93      3.13 o 
   3   7   2       31.54       32.49      2.44 o 
   4   7   2       17.81       14.23      2.20 o 
   5   7   2       10.25        7.19      2.37 o 
   6   7   2        1.85        2.49      1.32 o 
   7   7   2        2.39        2.61      0.98 o 
   8   7   2        1.57        3.09      1.22 o 
  -8   8   2       11.57       14.32      3.09 o 
  -7   8   2       40.02       38.97      4.56 o 
  -6   8   2       26.19       26.04      3.60 o 
  -5   8   2        9.75        9.49      2.04 o 
  -4   8   2      160.98      160.78     13.24 o 
  -3   8   2       67.75       61.66      4.86 o 
  -2   8   2       47.90       50.27      2.63 o 
  -1   8   2      254.36      263.96     12.96 o 
   0   8   2       22.47       20.87      1.75 o 
   1   8   2      119.58      119.69      4.42 o 
   2   8   2       17.59       17.51      1.78 o 
   3   8   2       63.85       60.74      5.11 o 
   4   8   2       21.31       17.38      2.96 o 
   5   8   2        3.31        4.77      2.61 o 
   6   8   2        6.51        6.41      1.41 o 
   7   8   2        3.47        5.79      1.31 o 
   8   8   2        1.25        0.26      0.77 o 
  -4   9   2        6.91        7.67      1.46 o 
  -3   9   2      184.37      195.95      7.96 o 
  -2   9   2      249.43      257.14      6.38 o 
  -1   9   2       20.51       22.03      1.85 o 
   0   9   2        8.36        8.01      1.15 o 
   1   9   2       72.82       75.74      4.76 o 
   2   9   2       21.78       20.99      2.03 o 
   3   9   2       70.44       69.02      4.10 o 
   4   9   2        2.15        1.66      0.87 o 
   5   9   2        5.83        6.21      1.27 o 
   6   9   2        5.24        9.75      1.75 o 
   7   9   2        0.98        2.08      0.95 o 
  -3  10   2        0.92        1.59      1.03 o 
  -2  10   2       44.57       48.29      2.92 o 
  -1  10   2       11.57       11.77      1.45 o 
   0  10   2       39.22       42.36      2.79 o 
   1  10   2        9.14       10.97      1.95 o 
   2  10   2       13.27       12.19      1.67 o 
   3  10   2       29.46       28.90      3.33 o 
   4  10   2       16.78       17.55      2.22 o 
   5  10   2        3.46        5.62      1.38 o 
   6  10   2        6.35        5.29      1.35 o 
  -3  11   2       21.02       22.85      3.04 o 
  -2  11   2       21.26       20.21      2.02 o 
  -1  11   2       10.83       12.39      1.59 o 
   0  11   2       13.04       14.39      1.76 o 
   1  11   2        1.73        2.12      0.91 o 
   2  11   2        8.15        7.51      1.58 o 
   3  11   2        5.76        5.78      1.25 o 
   4  11   2        2.09        2.79      1.09 o 
   5  11   2        0.52        2.18      0.99 o 
  -3  12   2        0.82        2.93      1.27 o 
  -2  12   2        4.50        6.42      1.90 o 
  -1  12   2       28.01       31.29      2.65 o 
   0  12   2       25.02       24.70      3.25 o 
   1  12   2        6.90        7.34      1.40 o 
   2  12   2        1.93        2.28      0.89 o 
   3  12   2        1.64        1.62      0.82 o 
   4  12   2        4.07        3.50      1.04 o 
  -2  13   2        1.90        1.64      1.11 o 
  -1  13   2        2.49        3.41      1.70 o 
   0  13   2       18.65       19.62      3.07 o 
   1  13   2       18.35       19.00      2.24 o 
   2  13   2        3.79        4.88      1.19 o 
 -12   1   3        0.43        1.94      0.78 o 
 -11   1   3        8.60        9.41      1.22 o 
 -10   1   3       43.49       50.69      3.29 o 
  -9   1   3       66.77       70.92      2.87 o 
  -8   1   3       10.44       10.91      1.09 o 
  -7   1   3       30.39       30.72      1.59 o 
  -6   1   3       75.52       73.86      2.24 o 
  -5   1   3       46.32       42.40      5.51 o 
  -4   1   3      467.56      504.30      7.53 o 
  -3   1   3      427.75      476.93     10.75 o 
  -2   1   3      230.94      217.95      6.12 o 
  -1   1   3      724.71      804.12     47.01 o 
   0   1   3     1583.61     1470.08     18.16 o 
   1   1   3      600.67      606.23     35.94 o 
   2   1   3      185.99      175.52      3.68 o 
   3   1   3      129.20      130.58      7.94 o 
   4   1   3       34.17       35.25      1.71 o 
   5   1   3       60.09       55.17      3.38 o 
 -12   2   3        1.31        0.88      0.63 o 
 -11   2   3        9.02       10.55      1.74 o 
 -10   2   3       10.07       13.21      1.31 o 
  -9   2   3       10.54       10.70      1.22 o 
  -8   2   3      249.03      258.00      5.74 o 
  -7   2   3      171.66      191.51      4.23 o 
  -6   2   3       61.94       62.37      2.42 o 
  -5   2   3       57.07       63.24      2.76 o 
  -4   2   3      450.18      424.13      7.47 o 
  -3   2   3      572.96      590.06      7.41 o 
  -2   2   3      256.08      248.38      4.41 o 
  -1   2   3      893.65      923.57     67.80 o 
   0   2   3     1075.32     1220.86    130.59 o 
   1   2   3       14.44       25.32      2.12 o 
   2   2   3     1712.88     1729.89     22.25 o 
   3   2   3      117.68      105.05      4.79 o 
   4   2   3       79.37       75.47      4.17 o 
   5   2   3       32.52       34.32      2.96 o 
   6   2   3       21.89       24.05      2.59 o 
 -11   3   3        1.70        3.37      0.93 o 
 -10   3   3        8.39        8.17      1.61 o 
  -9   3   3       39.83       38.84      2.15 o 
  -8   3   3      285.52      315.55     10.43 o 
  -7   3   3       63.57       65.83      4.29 o 
  -6   3   3        2.22        2.67      0.97 o 
  -5   3   3       97.10       98.13      2.70 o 
  -4   3   3     1080.69      993.61     44.96 o 
  -3   3   3      285.11      321.79      4.55 o 
  -2   3   3     3019.90     2932.34     19.96 o 
  -1   3   3      696.33      654.67      5.90 o 
   0   3   3      527.22      517.67      8.81 o 
   1   3   3     1522.02     1725.11     89.65 o 
   2   3   3      518.86      530.57     11.64 o 
   3   3   3       62.27       71.94      4.29 o 
   4   3   3        4.40        3.44      0.97 o 
   5   3   3       49.86       51.08      3.92 o 
   6   3   3       25.20       25.48      2.77 o 
 -11   4   3        3.22        4.29      1.29 o 
 -10   4   3        0.00       -0.26      0.91 o 
  -9   4   3        1.28        1.01      0.59 o 
  -8   4   3       20.12       23.39      1.69 o 
  -7   4   3      101.01      105.50      3.59 o 
  -6   4   3      112.67      116.84      7.17 o 
  -5   4   3       23.78       22.89      1.53 o 
  -4   4   3        7.55        8.77      0.82 o 
  -3   4   3       90.98      101.01      2.99 o 
  -2   4   3       28.95       34.66      1.20 o 
  -1   4   3      262.52      250.74      4.10 o 
   0   4   3       19.88       16.28      0.86 o 
   1   4   3        1.17        1.07      0.30 o 
   2   4   3        9.96       10.63      1.76 o 
   3   4   3       37.05       38.99      3.43 o 
   4   4   3       83.14       92.76      5.40 o 
   5   4   3       23.41       22.02      2.71 o 
   6   4   3        2.46        1.65      0.54 o 
   7   4   3        0.92       -0.03      0.99 o 
 -11   5   3        5.23       10.70      3.19 o 
 -10   5   3        1.78        3.67      1.09 o 
  -9   5   3       10.44       12.64      1.77 o 
  -8   5   3       35.23       36.06      2.89 o 
  -7   5   3       36.68       36.03      9.08 o 
  -6   5   3      289.21      289.40      9.90 o 
  -5   5   3      295.60      317.56     10.11 o 
  -4   5   3       51.05       49.10      2.30 o 
  -3   5   3      266.14      249.86     16.54 o 
  -2   5   3      208.22      223.45     11.16 o 
  -1   5   3      123.20      115.67      4.33 o 
   0   5   3      261.58      296.98      4.22 o 
   1   5   3       58.85       54.14      3.46 o 
   2   5   3       23.09       24.26      2.94 o 
   3   5   3      148.40      161.45      7.37 o 
   4   5   3       58.95       67.44      4.99 o 
   5   5   3       23.49       26.70      3.25 o 
   6   5   3        9.03        6.99      1.67 o 
   7   5   3        4.10        3.48      1.23 o 
   9   5   3        2.20        3.75      1.82 o 
 -11   6   3        1.12        1.09      1.60 o 
 -10   6   3        3.03        1.10      1.73 o 
  -9   6   3        7.02        8.46      2.28 o 
  -8   6   3        3.94        1.47      1.58 o 
  -7   6   3       49.12       48.90      4.97 o 
  -6   6   3        5.76        5.15      1.00 o 
  -5   6   3      202.33      191.40     13.61 o 
  -4   6   3      488.14      421.78     31.08 o 
  -3   6   3       36.09       33.38      1.48 o 
  -2   6   3       80.35       70.53      2.19 o 
  -1   6   3      176.64      175.43      3.47 o 
   0   6   3       86.79       84.22      2.24 o 
   1   6   3      167.93      168.11      7.03 o 
   2   6   3        9.48       10.10      1.27 o 
   3   6   3       47.37       47.74      2.91 o 
   4   6   3        8.00        7.84      1.22 o 
   5   6   3       11.96       13.12      1.79 o 
   6   6   3       27.99       27.51      3.07 o 
   7   6   3        0.35        0.74      0.91 o 
   8   6   3        1.74        3.26      1.80 o 
 -10   7   3        0.32       -0.29      1.25 o 
  -9   7   3        0.81        0.32      0.70 o 
  -8   7   3        5.33        7.59      2.12 o 
  -7   7   3       30.28       25.45      3.40 o 
  -6   7   3      104.60      111.74      6.83 o 
  -5   7   3       80.72       79.59      3.93 o 
  -4   7   3       95.81       95.93      2.96 o 
  -3   7   3      113.68      110.56      3.30 o 
  -2   7   3       23.36       21.66      1.28 o 
  -1   7   3      128.52      115.10      3.36 o 
   0   7   3       94.30       92.37      2.87 o 
   1   7   3       35.09       31.48      2.19 o 
   2   7   3       52.93       55.18      3.10 o 
   3   7   3       78.58       75.16      3.90 o 
   4   7   3       15.19       15.35      2.45 o 
   5   7   3        1.74        0.93      1.10 o 
   6   7   3        1.91       -0.05      0.65 o 
   7   7   3        5.49        6.54      1.50 o 
   8   7   3        5.00        3.16      1.82 o 
 -10   8   3        1.94        3.23      1.81 o 
  -9   8   3        1.32        0.60      0.79 o 
  -8   8   3        4.67        2.73      1.57 o 
  -7   8   3       31.13       35.71      4.18 o 
  -6   8   3        4.58        6.93      1.87 o 
  -5   8   3        2.77        2.26      0.68 o 
  -4   8   3       59.98       56.47      2.91 o 
  -3   8   3        8.08       10.11      0.94 o 
  -2   8   3       87.20       90.49      3.53 o 
  -1   8   3       12.21       12.04      1.05 o 
   0   8   3       39.96       39.34      2.46 o 
   1   8   3       73.31       68.37      3.45 o 
   2   8   3      131.99      135.96      5.01 o 
   3   8   3       28.02       27.83      2.40 o 
   4   8   3        9.51        8.91      1.52 o 
   5   8   3        0.13        2.17      0.99 o 
   6   8   3        9.01       11.59      2.03 o 
   7   8   3        1.77        3.47      1.27 o 
  -9   9   3        1.22        1.22      1.01 o 
  -8   9   3        6.99       10.15      2.71 o 
  -7   9   3        2.24        2.29      1.28 o 
  -6   9   3       16.03       17.16      3.02 o 
  -5   9   3        4.59        5.23      1.64 o 
  -4   9   3       16.53       13.51      2.50 o 
  -3   9   3       39.89       41.82      2.10 o 
  -2   9   3       27.99       25.85      3.16 o 
  -1   9   3       35.38       36.38      2.78 o 
   0   9   3        9.44        9.37      1.29 o 
   1   9   3        7.05        7.37      1.21 o 
   2   9   3       28.15       26.05      2.35 o 
   3   9   3        0.79        1.68      1.03 o 
   4   9   3        1.52        1.42      0.68 o 
   5   9   3        3.56        5.67      1.34 o 
   6   9   3        0.48        0.46      1.92 o 
  -4  10   3       17.99       19.61      2.69 o 
  -3  10   3        4.36        8.39      1.85 o 
  -2  10   3       72.94       79.73      4.48 o 
  -1  10   3       38.07       38.69      4.64 o 
   0  10   3        6.75        6.98      1.17 o 
   1  10   3        7.76        7.31      1.24 o 
   2  10   3       18.97       19.72      2.15 o 
   3  10   3        3.68        3.98      1.14 o 
   4  10   3        4.36        5.94      1.43 o 
   5  10   3        7.54        9.10      1.68 o 
   6  10   3        0.41        1.05      0.67 o 
  -3  11   3        1.26        0.59      0.73 o 
  -2  11   3       22.28       22.21      3.13 o 
  -1  11   3       34.89       37.06      2.73 o 
   0  11   3        5.72        8.22      1.81 o 
   1  11   3        6.95        6.82      1.41 o 
   2  11   3        3.80        2.40      0.76 o 
   3  11   3        0.49        0.13      0.43 o 
   4  11   3       14.34       13.72      2.03 o 
  -3  12   3        6.44        5.86      1.70 o 
  -2  12   3        2.26        0.38      0.83 o 
  -1  12   3        0.80        1.08      0.96 o 
   0  12   3        7.84        8.02      1.42 o 
   1  12   3        6.07        6.58      1.37 o 
   2  12   3        1.09        1.27      0.77 o 
   3  12   3        0.44        0.35      0.50 o 
  -2  13   3        3.58        3.13      1.33 o 
  -1  13   3        0.22       -0.61      0.75 o 
   0  13   3        1.77        0.87      1.09 o 
 -12   0   4        3.63        7.12      2.46 o 
 -11   0   4       14.60       19.86      3.55 o 
 -10   0   4      113.96       96.03      6.72 o 
  -9   0   4       75.08       77.10      6.34 o 
  -8   0   4      157.39      192.17      8.65 o 
  -7   0   4       43.99       36.09      3.65 o 
  -6   0   4       63.56       68.05      4.59 o 
  -5   0   4     1282.13     1373.70     21.20 o 
  -4   0   4      518.82      538.78     11.74 o 
  -3   0   4      601.22      723.50     15.06 o 
  -2   0   4     1340.46     1576.49     22.52 o 
  -1   0   4      217.21      231.91      6.89 o 
   0   0   4     2196.43     2313.00     27.02 o 
   1   0   4      451.36      484.58     10.13 o 
   2   0   4       87.89      102.92      4.65 o 
   3   0   4       28.72       27.95      2.50 o 
   4   0   4      265.85      262.88      7.86 o 
   5   0   4      210.17      229.60      7.48 o 
 -12   1   4        3.97        4.43      1.79 o 
 -11   1   4       27.29       35.34      3.49 o 
 -10   1   4        2.78        2.34      1.63 o 
  -9   1   4      121.92      133.54      5.52 o 
  -8   1   4        0.68        0.74      0.57 o 
  -7   1   4        8.89        8.55      1.59 o 
  -6   1   4      364.51      383.87      9.43 o 
  -5   1   4      473.59      529.67     18.04 o 
  -4   1   4      766.06      919.86     59.67 o 
  -3   1   4     1587.20     1719.51     29.74 o 
  -2   1   4      159.67      142.81     11.90 o 
  -1   1   4      839.95      910.57     31.25 o 
   0   1   4      206.49      209.03      6.64 o 
   1   1   4      366.36      391.83      6.52 o 
   2   1   4       23.05       22.72      1.54 o 
   3   1   4       22.90       21.09      1.49 o 
   4   1   4       98.68       97.63      3.21 o 
   5   1   4      158.81      158.09      6.54 o 
 -12   2   4        4.89        4.77      2.43 o 
 -11   2   4        0.16       -0.39      0.68 o 
 -10   2   4        7.75        7.44      1.69 o 
  -9   2   4       60.30       61.15      9.71 o 
  -8   2   4       26.04       27.29      2.39 o 
  -7   2   4       89.11       93.89      4.12 o 
  -6   2   4      115.59      131.19      4.50 o 
  -5   2   4       25.68       21.31      4.26 o 
  -4   2   4      257.40      304.64      5.69 o 
  -3   2   4      428.60      485.00      7.22 o 
  -2   2   4      492.20      528.10     25.68 o 
  -1   2   4      177.87      209.58     20.56 o 
   0   2   4       53.69       56.01      3.13 o 
   1   2   4      355.76      325.42      8.62 o 
   2   2   4      151.65      153.65      6.01 o 
   3   2   4      110.20      104.29      5.11 o 
   4   2   4       72.87       66.00      4.22 o 
   5   2   4       14.01       13.85      1.97 o 
 -12   3   4        4.33        6.06      2.41 o 
 -11   3   4        0.60        0.74      0.93 o 
 -10   3   4        1.12        0.64      0.77 o 
  -9   3   4        1.79        1.08      0.74 o 
  -8   3   4       48.89       60.39     14.48 o 
  -7   3   4      419.86      490.89      9.69 o 
  -6   3   4       80.12       79.25      3.55 o 
  -5   3   4      179.29      178.19      4.64 o 
  -4   3   4       39.46       37.33      1.77 o 
  -3   3   4      224.95      247.91      5.17 o 
  -2   3   4      103.72       95.37      2.06 o 
  -1   3   4       12.89       14.38      1.56 o 
   0   3   4       74.59       82.51     13.08 o 
   1   3   4      166.14      206.87     15.95 o 
   2   3   4       67.19       80.92      4.59 o 
   3   3   4      378.08      387.97     10.82 o 
   4   3   4      189.77      195.32      7.87 o 
   5   3   4       19.00       19.66      2.60 o 
   6   3   4       14.16       14.18      2.30 o 
 -11   4   4       12.75       13.92      3.63 o 
 -10   4   4        0.87        1.74      1.51 o 
  -9   4   4       39.70       41.22      9.51 o 
  -8   4   4       37.04       40.85      2.98 o 
  -7   4   4      198.51      259.42     32.27 o 
  -6   4   4       18.03       19.09      1.37 o 
  -5   4   4      325.66      316.05      7.01 o 
  -4   4   4      135.89      145.33      3.57 o 
  -3   4   4      366.99      328.84      7.98 o 
  -2   4   4      637.54      612.67      6.12 o 
  -1   4   4      645.25      654.53     15.24 o 
   0   4   4      174.48      155.69      6.19 o 
   1   4   4       85.94       90.17      2.51 o 
   2   4   4      357.84      178.16    116.63 o 
   3   4   4       22.75       17.46      2.40 o 
   4   4   4       19.15       20.17      2.63 o 
   5   4   4       50.71       50.00      4.38 o 
   6   4   4       12.85       12.72      2.28 o 
 -11   5   4        0.54        1.30      1.03 o 
 -10   5   4        4.37        3.32      2.02 o 
  -9   5   4        5.87        5.64      2.35 o 
  -8   5   4        1.96        1.93      1.08 o 
  -7   5   4       60.20       59.26      6.80 o 
  -6   5   4      171.29      156.78      3.93 o 
  -5   5   4       18.08       16.59      1.27 o 
  -4   5   4       69.02       63.24      2.76 o 
  -3   5   4      457.11      448.36      8.40 o 
  -2   5   4      297.20      267.30      4.91 o 
  -1   5   4      174.20      166.57      3.22 o 
   0   5   4      348.70      334.10      5.79 o 
   1   5   4       81.23       73.77      2.06 o 
   2   5   4       70.59       78.95      5.18 o 
   3   5   4       85.72       93.75      5.96 o 
   4   5   4       12.93       15.22      2.44 o 
   5   5   4        4.78        4.39      1.41 o 
   6   5   4       10.18       13.90      2.55 o 
   7   5   4        0.04        0.44      1.05 o 
 -11   6   4        0.53       -1.16      1.16 o 
 -10   6   4        1.73        1.53      1.63 o 
  -9   6   4        3.36        6.87      2.13 o 
  -8   6   4        0.77        0.51      1.58 o 
  -7   6   4        7.10        7.22      1.19 o 
  -6   6   4       95.47       96.99     10.83 o 
  -5   6   4       22.72       23.89      1.92 o 
  -4   6   4       30.84       31.29      2.03 o 
  -3   6   4       21.47       19.38      1.23 o 
  -2   6   4       47.31       41.65      1.65 o 
  -1   6   4       20.84       19.49      1.15 o 
   0   6   4       58.97       62.84      2.07 o 
   1   6   4       17.45       18.53      3.30 o 
   2   6   4       63.39       61.48      3.21 o 
   3   6   4       38.22       37.88      2.64 o 
   4   6   4       73.40       67.37      3.78 o 
   5   6   4        4.68        3.99      1.09 o 
   6   6   4        0.06        1.23      0.71 o 
   7   6   4        1.04        0.97      0.69 o 
   8   6   4        3.96        2.94      1.59 o 
 -10   7   4        5.57        4.53      2.14 o 
  -9   7   4        7.19        4.56      2.06 o 
  -8   7   4       11.90       15.25      2.79 o 
  -7   7   4       13.01       15.35      2.52 o 
  -6   7   4       12.70       10.90      4.15 o 
  -5   7   4      126.05      124.13      6.13 o 
  -4   7   4       63.50       64.61      3.10 o 
  -3   7   4       21.13       21.22      1.47 o 
  -2   7   4       24.98       21.86      1.56 o 
  -1   7   4       56.49       53.06      2.32 o 
   0   7   4      266.18      262.27     21.51 o 
   1   7   4       58.25       61.50      3.31 o 
   2   7   4      100.71       96.42      6.05 o 
   3   7   4        4.97        4.27      1.01 o 
   4   7   4       18.53       16.11      2.07 o 
   5   7   4        5.94        4.59      1.21 o 
   6   7   4        0.05        0.10      1.37 o 
   7   7   4        2.48        2.44      1.00 o 
 -10   8   4        1.06        2.94      1.78 o 
  -9   8   4        3.72        6.34      2.08 o 
  -8   8   4        6.56        6.75      2.01 o 
  -7   8   4        1.00        2.65      1.45 o 
  -6   8   4       10.42        7.66      1.83 o 
  -5   8   4       56.49       54.10      2.98 o 
  -4   8   4       29.93       29.06      2.17 o 
  -3   8   4       47.90       43.21      3.93 o 
  -2   8   4       22.76       20.80      1.36 o 
  -1   8   4       54.35       54.74      2.82 o 
   0   8   4       43.15       42.57      3.49 o 
   1   8   4       40.08       41.18      5.66 o 
   2   8   4       27.32       25.64      2.67 o 
   3   8   4        1.39        0.42      0.54 o 
   4   8   4       12.18       15.93      2.08 o 
   5   8   4        1.55        0.17      0.57 o 
   6   8   4        1.71        1.23      1.50 o 
  -9   9   4       16.82       15.17      3.45 o 
  -8   9   4        0.04       -1.27      1.27 o 
  -7   9   4       30.45       30.65      4.27 o 
  -6   9   4       11.38       11.41      2.56 o 
  -5   9   4        9.44        8.74      1.34 o 
  -4   9   4       33.91       29.97      2.31 o 
  -3   9   4       29.25       23.08      2.88 o 
  -2   9   4       14.25       15.11      1.24 o 
  -1   9   4       51.07       51.31      7.05 o 
   0   9   4        3.25        2.55      0.71 o 
   1   9   4       19.17       21.81      2.10 o 
   2   9   4        9.32        8.70      1.85 o 
   3   9   4       33.34       34.18      2.95 o 
   4   9   4        6.68        7.19      1.45 o 
   5   9   4        0.45       -0.58      0.63 o 
   6   9   4        4.90        7.38      1.64 o 
  -8  10   4        1.21        0.86      0.99 o 
  -7  10   4        3.00        3.17      1.80 o 
  -6  10   4        0.81       -0.58      0.93 o 
  -5  10   4        3.24        3.53      1.54 o 
  -4  10   4        7.71        7.37      1.26 o 
  -3  10   4       14.64       13.98      2.65 o 
  -2  10   4        8.37        9.04      2.23 o 
  -1  10   4       14.63       11.84      1.48 o 
   0  10   4       16.09       17.93      1.86 o 
   1  10   4        1.89        3.37      0.96 o 
   2  10   4        1.38        0.97      0.61 o 
   3  10   4        6.86        6.16      1.30 o 
   4  10   4        1.46        1.33      0.66 o 
   5  10   4        0.88        0.17      0.72 o 
  -4  11   4        1.07        0.80      0.77 o 
  -3  11   4        3.22        3.84      1.49 o 
  -2  11   4       11.42       14.67      2.79 o 
  -1  11   4       30.27       35.10      4.22 o 
   0  11   4        1.34        1.85      0.74 o 
   1  11   4        4.08        5.32      1.17 o 
   2  11   4        1.54        1.13      0.86 o 
   3  11   4        3.03        2.94      1.07 o 
   4  11   4        0.80       -0.81      0.81 o 
  -3  12   4        6.64        6.46      1.75 o 
  -2  12   4       10.87       14.64      2.78 o 
  -1  12   4        9.28        8.22      2.28 o 
   0  12   4        1.31        0.59      0.78 o 
   1  12   4        3.10        2.84      0.81 o 
   2  12   4        4.18        4.98      1.21 o 
 -12   1   5        8.34        9.75      1.92 o 
 -11   1   5        6.67        5.91      1.63 o 
 -10   1   5       12.80       11.44      1.98 o 
  -9   1   5       17.37       19.86      2.15 o 
  -8   1   5       26.99       30.39      2.53 o 
  -7   1   5      115.18      125.01      4.80 o 
  -6   1   5       70.70       73.25      3.56 o 
  -5   1   5      346.51      409.56     13.07 o 
  -4   1   5      638.52      474.43    210.04 o 
  -3   1   5      289.40      277.99     28.69 o 
  -2   1   5      118.32      141.89     12.23 o 
  -1   1   5       42.02       39.04      2.36 o 
   0   1   5      250.00      288.97      8.83 o 
   1   1   5       67.46       65.00      4.27 o 
   2   1   5       54.12       52.68      2.64 o 
   3   1   5      146.84      138.02      4.34 o 
   4   1   5       59.39       60.88      4.48 o 
   5   1   5        8.71       10.00      1.82 o 
 -12   2   5        1.45        1.28      1.13 o 
 -11   2   5        4.77        3.88      2.30 o 
 -10   2   5       11.76       16.69      2.27 o 
  -9   2   5        7.39        4.95      1.06 o 
  -8   2   5       68.58       74.78      3.97 o 
  -7   2   5      120.23      135.21      7.62 o 
  -6   2   5      112.33      111.28      9.24 o 
  -5   2   5      357.26      411.75     33.71 o 
  -4   2   5       76.60       73.90      4.17 o 
  -3   2   5      447.95      507.15     11.68 o 
  -2   2   5       55.45       59.34      5.57 o 
  -1   2   5      181.78      205.84     14.00 o 
   0   2   5       79.78       73.43      2.88 o 
   1   2   5       80.02       74.04      4.55 o 
   2   2   5      100.22       86.40      4.86 o 
   3   2   5        1.37        1.71      0.70 o 
   4   2   5       47.58       48.44      3.88 o 
   5   2   5       73.32       76.02      5.21 o 
 -12   3   5        3.23        1.88      1.57 o 
 -11   3   5        0.07        0.82      1.18 o 
 -10   3   5       24.02       25.71      3.31 o 
  -9   3   5       10.90       11.55      1.76 o 
  -8   3   5        1.74        1.14      0.52 o 
  -7   3   5      139.54      131.95     15.33 o 
  -6   3   5      404.65      421.68      8.82 o 
  -5   3   5      182.93      188.41      6.56 o 
  -4   3   5      263.66      277.91      5.31 o 
  -3   3   5      159.40      166.91      6.29 o 
  -2   3   5      280.84      314.65      7.18 o 
  -1   3   5       93.99       96.85     10.29 o 
   0   3   5      107.95      128.05     14.40 o 
   1   3   5        8.66       10.13      1.05 o 
   2   3   5       52.02       53.41      3.99 o 
   3   3   5      107.16      101.10      5.76 o 
   4   3   5       60.90       63.46      4.66 o 
   5   3   5       13.94       11.22      2.05 o 
 -11   4   5        1.94        3.18      1.81 o 
 -10   4   5        0.81        0.11      0.63 o 
  -9   4   5       22.41       19.88      2.49 o 
  -8   4   5       82.17       90.09      5.23 o 
  -7   4   5       50.90       42.34      8.38 o 
  -6   4   5        3.59        2.72      0.62 o 
  -5   4   5      160.85      151.64      3.98 o 
  -4   4   5       72.85       75.42      2.74 o 
  -3   4   5       35.93       35.52      3.60 o 
  -2   4   5       68.28       65.79      2.08 o 
  -1   4   5        6.36        6.29      0.84 o 
   0   4   5       46.13       45.68      2.13 o 
   1   4   5       56.46       67.48      7.24 o 
   2   4   5      216.11      195.21      8.32 o 
   3   4   5      129.74      135.93      7.12 o 
   4   4   5       17.10       16.81      2.69 o 
   5   4   5        3.02        4.79      1.61 o 
   6   4   5        2.90        0.99      0.70 o 
 -11   5   5        5.15        1.81      2.72 o 
 -10   5   5        4.56        9.50      2.45 o 
  -9   5   5        6.37        6.37      1.30 o 
  -8   5   5       13.93       13.91      2.02 o 
  -7   5   5        1.87        3.74      1.11 o 
  -6   5   5       42.31       43.93      2.42 o 
  -5   5   5       41.12       41.53      2.52 o 
  -4   5   5      114.40      119.56      3.50 o 
  -3   5   5       32.86       28.11      1.18 o 
  -2   5   5       67.34       64.71      2.02 o 
  -1   5   5      177.60      171.09      3.49 o 
   0   5   5       11.96       14.00      0.98 o 
   1   5   5       37.70       37.86      3.58 o 
   2   5   5       33.80       32.24      3.46 o 
   3   5   5      101.48      105.55      6.56 o 
   4   5   5       37.20       36.56      4.06 o 
   5   5   5       29.97       31.13      3.96 o 
   6   5   5        1.99        2.99      1.42 o 
 -11   6   5        5.93        8.50      3.04 o 
 -10   6   5        5.56        3.68      2.26 o 
  -9   6   5        5.18        4.15      2.58 o 
  -8   6   5       21.77       20.76      6.90 o 
  -7   6   5        5.57        3.32      2.28 o 
  -6   6   5      147.59       86.75     11.79 o 
  -5   6   5       89.58       81.54      4.63 o 
  -4   6   5       51.27       50.77      2.71 o 
  -3   6   5       87.51       77.60      2.57 o 
  -2   6   5       11.88       13.01      0.97 o 
  -1   6   5      212.14      191.09      4.78 o 
   0   6   5       75.54       67.56      3.19 o 
   1   6   5      185.02      171.20     14.79 o 
   2   6   5       85.60       81.71      3.92 o 
   3   6   5       11.06       11.40      2.20 o 
   4   6   5       10.66       13.83      2.69 o 
   5   6   5        8.61       10.96      2.40 o 
   6   6   5        1.51        1.32      1.14 o 
   7   6   5        5.51        6.72      2.27 o 
 -10   7   5        2.61        1.26      1.60 o 
  -9   7   5       13.77       18.96      3.38 o 
  -8   7   5        3.62        0.43      1.30 o 
  -7   7   5       45.92       46.27      5.59 o 
  -6   7   5        8.78        7.81      1.23 o 
  -5   7   5        6.03        4.95      1.38 o 
  -4   7   5      160.47      149.51      9.00 o 
  -3   7   5       41.29       38.89      2.79 o 
  -2   7   5       28.98       28.40      1.49 o 
  -1   7   5      110.44      107.14      3.87 o 
   0   7   5       30.65       31.00      2.22 o 
   1   7   5      162.67      160.36     13.82 o 
   2   7   5       49.42       53.36      6.03 o 
   3   7   5       15.10       16.67      1.95 o 
   4   7   5        0.97        0.43      0.49 o 
   5   7   5        5.89        5.56      2.04 o 
   6   7   5        2.22        3.74      1.26 o 
 -10   8   5        4.29        6.72      2.28 o 
  -9   8   5        7.80        9.82      2.77 o 
  -8   8   5       11.09        7.68      2.66 o 
  -7   8   5        0.92       -0.23      0.71 o 
  -6   8   5       71.21       74.48      6.39 o 
  -5   8   5       40.88       37.23      2.68 o 
  -4   8   5        8.76        7.06      3.07 o 
  -3   8   5       10.71       11.74      1.51 o 
  -2   8   5        0.74        0.27      0.69 o 
  -1   8   5       11.85       11.82      1.36 o 
   0   8   5      196.32      191.57     18.09 o 
   1   8   5       57.59       56.17      3.34 o 
   2   8   5       11.09       10.06      1.60 o 
   3   8   5        9.74       11.74      3.60 o 
   4   8   5        0.99        0.39      0.62 o 
   5   8   5        2.88        3.58      1.12 o 
   6   8   5        1.98        0.72      0.66 o 
  -9   9   5        0.57       -0.71      0.71 o 
  -8   9   5        6.32        5.66      1.91 o 
  -7   9   5        7.68        6.11      1.99 o 
  -6   9   5        2.16        2.51      1.18 o 
  -5   9   5       14.89       15.99      1.49 o 
  -4   9   5        3.92        4.68      1.00 o 
  -3   9   5        3.49        3.39      0.80 o 
  -2   9   5        1.20        0.90      0.93 o 
  -1   9   5       18.57       17.63      2.87 o 
   0   9   5       61.61       59.40      6.20 o 
   1   9   5        0.21       -0.48      0.48 o 
   2   9   5       14.14       13.37      3.12 o 
   3   9   5        3.68        4.60      1.18 o 
   4   9   5        0.40        0.68      0.70 o 
   5   9   5        3.59        4.08      1.57 o 
  -8  10   5        3.32        5.17      2.11 o 
  -7  10   5        5.73        6.50      2.22 o 
  -6  10   5        5.05        3.45      1.54 o 
  -5  10   5        1.67        1.67      0.77 o 
  -4  10   5       26.86       23.64      2.40 o 
  -3  10   5        2.15        1.80      1.13 o 
  -2  10   5       67.70       67.18      5.66 o 
  -1  10   5       30.25       32.90      3.98 o 
   0  10   5       18.05       18.28      1.93 o 
   1  10   5        9.08       10.30      1.64 o 
   2  10   5        0.59        0.30      0.68 o 
   3  10   5        7.11        6.73      1.35 o 
   4  10   5        7.06        7.33      1.52 o 
  -7  11   5        4.44        4.32      2.03 o 
  -6  11   5        9.76       10.39      2.58 o 
  -5  11   5        0.72       -0.25      0.65 o 
  -4  11   5        4.67        5.69      1.74 o 
  -3  11   5       45.45       61.46      5.46 o 
  -2  11   5       26.52       28.26      3.88 o 
  -1  11   5        6.11        9.29      2.37 o 
   0  11   5       10.01       12.37      2.62 o 
   1  11   5        2.65        3.79      1.00 o 
   2  11   5        0.08       -0.01      1.65 o 
   3  11   5        8.87       10.91      1.80 o 
  -4  12   5        6.33        9.95      2.31 o 
  -3  12   5        9.16       10.39      2.36 o 
  -2  12   5        2.08        2.41      1.51 o 
  -1  12   5        9.05       12.66      2.80 o 
   0  12   5        4.75        6.50      2.05 o 
   1  12   5        1.13        1.08      0.63 o 
 -12   0   6       23.47       48.94      5.82 o 
 -11   0   6       31.62       36.80      4.75 o 
 -10   0   6        3.50        4.49      1.79 o 
  -9   0   6       33.25       39.08      4.48 o 
  -8   0   6      148.43      157.44      8.32 o 
  -7   0   6       83.71       76.82      5.47 o 
  -6   0   6       81.41       77.71      5.44 o 
  -5   0   6       30.61       32.95      3.41 o 
  -4   0   6      226.15      310.21     10.88 o 
  -3   0   6      527.07      582.51     14.68 o 
  -2   0   6      227.58      245.33      8.70 o 
  -1   0   6      193.86      212.48      8.11 o 
   0   0   6      222.51      197.72      8.10 o 
   1   0   6       34.59       31.97      3.21 o 
   2   0   6      365.14      350.41     10.73 o 
   3   0   6      201.10      199.89      8.16 o 
   4   0   6      110.03      101.82      5.90 o 
 -12   1   6        5.27        3.96      1.57 o 
 -11   1   6        8.00        7.29      2.55 o 
 -10   1   6       16.46       18.36      2.36 o 
  -9   1   6       12.59       11.35      1.83 o 
  -8   1   6       26.77       26.01      4.49 o 
  -7   1   6       44.81       38.68      6.14 o 
  -6   1   6      191.97      207.45      9.61 o 
  -5   1   6       16.47       16.50      1.70 o 
  -4   1   6       63.83       71.07      8.58 o 
  -3   1   6       45.73       54.50      4.71 o 
  -2   1   6      358.05      389.23     32.75 o 
  -1   1   6      224.38      229.39      5.65 o 
   0   1   6      187.12      194.15      7.68 o 
   1   1   6      121.86      119.70      6.26 o 
   2   1   6       16.56       17.52      2.51 o 
   3   1   6       88.93       89.25      5.66 o 
   4   1   6       34.60       34.25      3.52 o 
 -12   2   6        1.39        0.04      0.81 o 
 -11   2   6        8.51        8.09      1.92 o 
 -10   2   6        0.59        0.41      0.98 o 
  -9   2   6       50.87       57.31      3.77 o 
  -8   2   6       31.86       29.86      2.64 o 
  -7   2   6       84.17      100.75      7.07 o 
  -6   2   6       15.96       20.32      2.51 o 
  -5   2   6        1.87        3.48      1.07 o 
  -4   2   6       77.85       73.87      3.37 o 
  -3   2   6       19.07       19.41      1.41 o 
  -2   2   6       79.08       88.47      3.73 o 
  -1   2   6      116.27      130.17     13.10 o 
   0   2   6       49.54       53.45      2.69 o 
   1   2   6      104.68      114.45      6.32 o 
   2   2   6       20.55       20.53      2.79 o 
   3   2   6       12.98       14.74      2.42 o 
   4   2   6       43.40       41.36      4.12 o 
   5   2   6        7.11        6.80      1.65 o 
 -12   3   6        1.30        4.00      2.17 o 
 -11   3   6        7.26        8.78      1.79 o 
 -10   3   6        4.84        4.17      1.31 o 
  -9   3   6       27.77       24.57      2.71 o 
  -8   3   6        5.53        5.28      1.18 o 
  -7   3   6       51.95       48.42      3.22 o 
  -6   3   6       14.29        9.63      5.77 o 
  -5   3   6       51.95       52.95      3.78 o 
  -4   3   6       27.98       26.13      1.95 o 
  -3   3   6      251.20      252.93      6.12 o 
  -2   3   6      125.36      134.06      4.38 o 
  -1   3   6       54.94       56.22      3.05 o 
   0   3   6       25.46       29.04      2.02 o 
   1   3   6       72.77       76.84      6.75 o 
   2   3   6      104.20       92.71      5.75 o 
   3   3   6       22.77       25.07      3.03 o 
   4   3   6       23.98       29.01      3.59 o 
   5   3   6       14.87       16.27      2.79 o 
 -11   4   6        3.85        2.80      2.25 o 
 -10   4   6        2.03        1.01      0.99 o 
  -9   4   6       19.60       20.67      2.42 o 
  -8   4   6       49.12       39.93     11.96 o 
  -7   4   6        5.47        6.15      1.44 o 
  -6   4   6      145.50      145.16      5.01 o 
  -5   4   6      313.29      315.94      7.18 o 
  -4   4   6       49.18       50.73      2.38 o 
  -3   4   6        9.68       11.80      0.79 o 
  -2   4   6      194.88      187.42      5.20 o 
  -1   4   6       66.07       58.24      2.69 o 
   0   4   6       33.01       31.98      2.05 o 
   1   4   6      139.55      150.59     15.88 o 
   2   4   6      130.07      108.19      6.46 o 
   3   4   6       10.08        9.24      2.00 o 
   4   4   6       18.19       17.97      2.76 o 
   5   4   6       21.21       20.54      3.18 o 
 -11   5   6        4.21        4.20      2.28 o 
 -10   5   6        3.14        4.63      1.85 o 
  -9   5   6       13.81       13.70      2.51 o 
  -8   5   6       58.98       47.40     13.68 o 
  -7   5   6       39.51       37.75      2.41 o 
  -6   5   6      141.17      139.00      4.95 o 
  -5   5   6       42.77       44.78      3.76 o 
  -4   5   6       80.08       74.35      4.52 o 
  -3   5   6      113.29      110.60      4.04 o 
  -2   5   6      173.21      155.76      3.43 o 
  -1   5   6       64.53       53.34      2.01 o 
   0   5   6      208.04      196.10     10.59 o 
   1   5   6       16.82       18.14      2.70 o 
   2   5   6       40.22       39.48      4.10 o 
   3   5   6       17.20       19.04      2.81 o 
   4   5   6        5.86        8.53      2.05 o 
   5   5   6        7.12       10.39      2.35 o 
   6   5   6        3.07        3.00      1.53 o 
 -11   6   6        0.01       -0.03      0.97 o 
 -10   6   6       28.22       36.47      5.08 o 
  -9   6   6       10.92       12.57      3.02 o 
  -8   6   6        3.27        1.51      0.98 o 
  -7   6   6       79.68       88.09      3.54 o 
  -6   6   6        7.55        4.64      1.42 o 
  -5   6   6      112.29      120.89      7.22 o 
  -4   6   6        0.78        0.04      0.38 o 
  -3   6   6       10.54        9.62      1.18 o 
  -2   6   6       67.08       59.74      2.13 o 
  -1   6   6      161.30      145.08      4.00 o 
   0   6   6      163.16      152.19     10.94 o 
   1   6   6      102.49       97.62      5.97 o 
   2   6   6       55.11       58.50      5.12 o 
   3   6   6       20.02       20.74      3.22 o 
   4   6   6        3.52        3.12      1.50 o 
   5   6   6        3.53        3.07      1.51 o 
   6   6   6        7.51        5.05      1.94 o 
 -10   7   6       11.24       17.11      3.86 o 
  -9   7   6        2.51        2.26      1.41 o 
  -8   7   6        4.90        2.98      1.90 o 
  -7   7   6        4.95        4.21      1.80 o 
  -6   7   6       22.98       21.46      2.07 o 
  -5   7   6       43.73       37.46      2.32 o 
  -4   7   6       80.30       74.87      3.61 o 
  -3   7   6        4.15        3.69      0.82 o 
  -2   7   6       23.15       24.28      4.69 o 
  -1   7   6       17.79       16.99      1.59 o 
   0   7   6       21.35       17.57      1.84 o 
   1   7   6        4.18        3.73      0.91 o 
   2   7   6        4.51        7.67      1.35 o 
   3   7   6        1.60        2.34      1.01 o 
   4   7   6        3.44        3.75      1.08 o 
   5   7   6        2.93        4.60      1.34 o 
  -9   8   6        4.43        3.02      1.43 o 
  -8   8   6       19.67       16.58      3.73 o 
  -7   8   6       27.17       19.37      3.85 o 
  -6   8   6        6.74        7.80      1.32 o 
  -5   8   6       43.66       40.80      3.06 o 
  -4   8   6        0.06       -0.06      0.41 o 
  -3   8   6      100.54       97.14      4.18 o 
  -2   8   6       20.21       23.05      3.13 o 
  -1   8   6       56.55       56.37      5.11 o 
   0   8   6       31.33       32.74      2.53 o 
   1   8   6        8.94        7.58      1.33 o 
   2   8   6       31.96       31.36      4.30 o 
   3   8   6        2.62        3.29      1.01 o 
   4   8   6        1.94        2.11      0.87 o 
   5   8   6        5.52        5.99      1.48 o 
  -9   9   6        4.03        5.58      2.23 o 
  -8   9   6        1.82        2.98      1.37 o 
  -7   9   6       12.11       10.94      2.92 o 
  -6   9   6        6.62        6.20      1.32 o 
  -5   9   6        8.28        7.96      1.34 o 
  -4   9   6       21.41       20.21      2.09 o 
  -3   9   6        3.62        6.48      1.72 o 
  -2   9   6       74.19       73.19      5.86 o 
  -1   9   6       47.04       49.60      4.88 o 
   0   9   6        7.71        9.03      2.27 o 
   1   9   6       12.87       11.74      1.58 o 
   2   9   6        1.24        0.79      0.64 o 
   3   9   6       25.25       27.14      2.79 o 
   4   9   6        3.61        1.21      0.74 o 
  -8  10   6        4.99        5.17      1.86 o 
  -7  10   6        3.25        2.86      1.34 o 
  -6  10   6       12.17       12.89      2.79 o 
  -5  10   6       28.48       26.81      4.08 o 
  -4  10   6        4.46        4.47      1.40 o 
  -3  10   6       18.88       21.38      3.22 o 
  -2  10   6       16.91       19.47      3.12 o 
  -1  10   6        2.67        2.29      0.89 o 
   0  10   6        7.17        9.83      2.31 o 
   1  10   6        0.78        0.21      1.09 o 
   2  10   6        4.25        4.62      1.15 o 
   3  10   6        7.47        8.26      1.58 o 
  -6  11   6       11.28       11.70      2.64 o 
  -5  11   6        1.82        0.62      0.84 o 
  -4  11   6        6.86        8.28      2.19 o 
  -3  11   6        1.90        2.26      1.29 o 
  -2  11   6       16.49       21.30      3.48 o 
  -1  11   6       10.15        7.69      2.22 o 
   0  11   6        0.82        1.39      1.12 o 
   1  11   6        0.51        0.59      0.92 o 
  -3  12   6        2.45        2.31      1.63 o 
  -2  12   6       14.17       18.27      3.36 o 
 -12   1   7        4.85        4.73      1.91 o 
 -11   1   7       21.91       25.85      2.98 o 
 -10   1   7        4.32        3.56      1.79 o 
  -9   1   7       35.17       36.89      3.10 o 
  -8   1   7       12.10       13.44      1.93 o 
  -7   1   7       85.55       72.60     13.02 o 
  -6   1   7       24.36       23.99      2.32 o 
  -5   1   7      107.16      107.35     13.86 o 
  -4   1   7      259.30      255.17     36.17 o 
  -3   1   7      507.50      553.30     10.59 o 
  -2   1   7       86.78       93.23      4.25 o 
  -1   1   7       95.90      100.64      4.15 o 
   0   1   7       35.93       31.82      3.39 o 
   1   1   7       16.17       10.75      2.17 o 
   2   1   7       15.48       13.56      2.22 o 
   3   1   7        8.54        6.34      1.61 o 
   4   1   7        2.65        1.74      1.21 o 
 -12   2   7        3.49        4.16      1.41 o 
 -11   2   7        2.24        1.45      1.03 o 
 -10   2   7       33.76       41.00      5.23 o 
  -9   2   7        8.94        6.31      1.89 o 
  -8   2   7       64.40       61.53      6.74 o 
  -7   2   7       28.97       31.38      2.66 o 
  -6   2   7      135.07      138.25     16.03 o 
  -5   2   7      314.80      293.24     66.86 o 
  -4   2   7       56.10       57.75      4.86 o 
  -3   2   7      426.25      439.60      9.22 o 
  -2   2   7      347.20      366.87     25.75 o 
  -1   2   7       51.65       51.60      5.33 o 
   0   2   7      118.44      117.32      4.46 o 
   1   2   7       14.97       11.83      2.53 o 
   2   2   7       93.18       95.35      6.43 o 
   3   2   7       28.26       28.76      3.61 o 
   4   2   7        4.65        6.22      1.71 o 
 -12   3   7        5.60        5.77      1.65 o 
 -11   3   7        9.93       12.51      2.29 o 
 -10   3   7        9.74        9.46      1.92 o 
  -9   3   7        7.88        9.95      1.72 o 
  -8   3   7        5.51        4.45      1.12 o 
  -7   3   7       87.56      105.02     14.55 o 
  -6   3   7       37.31       30.22     16.15 o 
  -5   3   7      119.97      123.65      7.00 o 
  -4   3   7      428.04      441.82      9.00 o 
  -3   3   7       20.59       21.45      1.90 o 
  -2   3   7       98.57       99.98      4.19 o 
  -1   3   7      244.81      265.48      9.04 o 
   0   3   7       46.83       47.54      3.26 o 
   1   3   7       39.67       41.30      2.67 o 
   2   3   7       69.76       65.32      5.52 o 
   3   3   7       12.33       13.00      2.47 o 
   4   3   7       15.44       13.81      2.62 o 
 -11   4   7       11.27       14.36      2.92 o 
 -10   4   7        5.14        3.84      1.33 o 
  -9   4   7       22.75       20.82      2.47 o 
  -8   4   7        3.71        1.69      0.70 o 
  -7   4   7       29.46       33.86      3.03 o 
  -6   4   7      152.69      151.28      5.47 o 
  -5   4   7       21.68       22.83      1.76 o 
  -4   4   7       33.95       35.13      3.09 o 
  -3   4   7      226.89      211.71      7.94 o 
  -2   4   7       13.54       12.66      1.45 o 
  -1   4   7      124.33      124.07      4.55 o 
   0   4   7      123.93      122.85      5.85 o 
   1   4   7        0.35        1.53      1.21 o 
   2   4   7       24.31       23.30      3.26 o 
   3   4   7       11.85       10.22      2.28 o 
   4   4   7        8.75       13.49      2.77 o 
   5   4   7        4.04        3.62      1.57 o 
 -11   5   7        7.85        7.04      3.13 o 
 -10   5   7       13.82       11.42      6.85 o 
  -9   5   7        0.84        1.99      1.08 o 
  -8   5   7       19.37       17.05      3.62 o 
  -7   5   7       25.52       27.52      2.16 o 
  -6   5   7       17.37       14.35      1.53 o 
  -5   5   7       84.28       82.12      3.36 o 
  -4   5   7      178.53      182.14      9.18 o 
  -3   5   7       11.63       12.34      1.49 o 
  -2   5   7       25.41       26.30      2.02 o 
  -1   5   7        4.39        4.96      0.87 o 
   0   5   7      152.98      138.18      7.58 o 
   1   5   7       43.30       34.26      3.95 o 
   2   5   7       14.90       12.79      2.56 o 
   3   5   7        4.35        3.92      1.34 o 
   4   5   7        3.99        5.71      1.72 o 
   5   5   7        9.21        7.70      2.09 o 
 -10   6   7        3.03        4.48      2.09 o 
  -9   6   7       61.73       52.94      4.33 o 
  -8   6   7       22.01       21.60      2.57 o 
  -7   6   7       44.34       46.24      3.17 o 
  -6   6   7       55.63       59.08      3.04 o 
  -5   6   7       46.36       42.66      2.90 o 
  -4   6   7       41.17       41.13      2.75 o 
  -3   6   7      136.81      128.92      8.54 o 
  -2   6   7       90.51       80.92      3.58 o 
  -1   6   7       50.85       50.89      2.82 o 
   0   6   7        1.68        2.58      0.72 o 
   1   6   7       60.46       67.73      5.65 o 
   2   6   7       24.48       21.86      3.35 o 
   3   6   7        9.85       10.89      2.40 o 
   4   6   7       13.55       18.46      3.21 o 
   5   6   7        1.71        3.73      1.87 o 
 -10   7   7        0.60        1.53      1.52 o 
  -9   7   7       20.35       25.38      4.41 o 
  -8   7   7        7.77        7.06      5.66 o 
  -7   7   7       20.56       26.89      2.55 o 
  -6   7   7       15.74       16.52      1.95 o 
  -5   7   7        6.55        4.32      0.88 o 
  -4   7   7        2.58        1.89      0.73 o 
  -3   7   7       20.73       21.25      1.90 o 
  -2   7   7       21.78       22.58      3.09 o 
  -1   7   7        1.13        0.13      0.84 o 
   0   7   7        0.55        0.30      0.38 o 
   1   7   7        1.33        0.35      0.54 o 
   2   7   7       23.67       23.63      2.45 o 
   3   7   7       12.64       10.65      1.74 o 
   4   7   7        2.86        2.35      1.45 o 
  -9   8   7       17.64       23.33      4.35 o 
  -8   8   7        7.00        9.35      2.50 o 
  -7   8   7        2.70        1.96      1.98 o 
  -6   8   7       10.83       10.21      2.03 o 
  -5   8   7        4.64        5.26      1.06 o 
  -4   8   7        4.38        5.62      1.10 o 
  -3   8   7        3.14        0.84      0.89 o 
  -2   8   7        1.49       -0.74      1.10 o 
  -1   8   7       24.39       21.52      3.30 o 
   0   8   7       18.98       17.92      3.02 o 
   1   8   7       12.33       13.42      1.81 o 
   2   8   7       10.87       11.16      1.81 o 
   3   8   7        4.89        4.35      1.22 o 
   4   8   7        8.48       11.40      2.06 o 
  -8   9   7       11.34       16.70      3.63 o 
  -7   9   7       25.19       27.07      3.91 o 
  -6   9   7       13.26       15.14      1.80 o 
  -5   9   7        0.04       -0.05      0.47 o 
  -4   9   7        4.21        4.63      1.46 o 
  -3   9   7        1.42       -0.53      1.11 o 
  -2   9   7        0.57        1.21      0.80 o 
  -1   9   7        8.08        7.01      1.90 o 
   0   9   7        4.74        4.67      1.80 o 
   1   9   7        0.56        3.78      1.71 o 
   2   9   7        1.05        1.46      0.67 o 
   3   9   7        4.60        2.70      1.57 o 
  -7  10   7        3.34        4.96      1.86 o 
  -6  10   7        7.74        5.32      2.02 o 
  -5  10   7        3.72        3.78      1.56 o 
  -4  10   7       10.31       10.64      2.57 o 
  -3  10   7        6.12        5.28      1.74 o 
  -2  10   7        1.33        0.67      0.82 o 
  -1  10   7        8.96       11.69      2.59 o 
   0  10   7        8.87        9.68      2.48 o 
   1  10   7        2.04        2.95      1.27 o 
  -5  11   7        7.70       10.54      2.37 o 
  -4  11   7        7.36        7.95      2.27 o 
  -3  11   7        1.55        1.57      1.08 o 
  -2  11   7        0.73        0.70      1.03 o 
  -1  11   7        5.13        7.41      2.25 o 
 -12   0   8        6.68        5.35      2.48 o 
 -11   0   8       11.61       13.48      3.03 o 
 -10   0   8        2.22        0.93      1.35 o 
  -9   0   8       43.40       48.29      5.37 o 
  -8   0   8       30.95       29.32      3.91 o 
  -7   0   8       38.88       46.21      4.80 o 
  -6   0   8      167.90      179.33      9.26 o 
  -5   0   8      212.06      189.73     10.31 o 
  -4   0   8      737.35      907.53     21.29 o 
  -3   0   8      228.99      265.58     11.01 o 
  -2   0   8      290.97      294.55     10.70 o 
   1   0   8      120.33      105.44      6.68 o 
   2   0   8       12.19       14.04      2.52 o 
 -12   1   8        3.46        3.81      1.47 o 
 -11   1   8        5.38        3.76      1.33 o 
 -10   1   8        1.84        1.61      1.30 o 
  -9   1   8        3.90        4.61      1.39 o 
  -8   1   8       21.09       21.21      2.47 o 
  -7   1   8       67.09       65.56      4.04 o 
  -6   1   8      139.91      130.89     12.21 o 
  -5   1   8      307.03      358.78     12.39 o 
  -4   1   8       17.84       12.76      2.21 o 
  -3   1   8       73.61       66.06      5.61 o 
  -2   1   8       28.64       22.72      2.44 o 
  -1   1   8      109.88      103.49      4.54 o 
   0   1   8       29.94       16.13      3.16 o 
   1   1   8        1.35        1.19      1.16 o 
   2   1   8       23.55       19.19      3.39 o 
   3   1   8       11.97       11.69      2.42 o 
 -11   2   8        3.80        3.76      3.09 o 
 -10   2   8        1.20        0.05      0.61 o 
  -9   2   8        7.82        6.28      1.66 o 
  -8   2   8       29.26       24.62      5.27 o 
  -7   2   8       24.07       22.89      6.19 o 
  -6   2   8       81.51       83.48     11.75 o 
  -5   2   8       26.59       28.24      2.60 o 
  -4   2   8      289.44      311.43      8.05 o 
  -3   2   8       43.37       36.32      2.49 o 
  -2   2   8      217.91      219.12     13.84 o 
  -1   2   8       28.05       28.42      2.85 o 
   0   2   8       50.64       46.53      3.71 o 
   1   2   8       61.07       56.48      3.34 o 
   2   2   8       36.89       32.52      3.88 o 
   3   2   8        8.43        6.22      1.79 o 
   4   2   8        0.26       -0.36      0.75 o 
 -11   3   8        4.06        3.50      1.62 o 
 -10   3   8        1.69        1.69      1.30 o 
  -9   3   8        9.89        5.82      1.87 o 
  -8   3   8       26.40       24.98      2.57 o 
  -7   3   8       47.15       41.47     15.51 o 
  -6   3   8       12.22        6.31      2.20 o 
  -5   3   8      141.40      147.62      7.57 o 
  -4   3   8      142.81      140.60      4.55 o 
  -3   3   8       39.65       35.63      2.68 o 
  -2   3   8      177.82      168.57      7.35 o 
  -1   3   8       98.94      103.45      7.52 o 
   0   3   8       19.24       17.19      1.98 o 
   1   3   8       48.10       45.55      4.77 o 
   2   3   8        2.71        2.94      1.27 o 
   3   3   8        6.30        6.45      2.07 o 
   4   3   8        3.50        5.10      1.94 o 
 -11   4   8        5.09        5.03      1.75 o 
 -10   4   8       25.58       35.93      5.00 o 
  -9   4   8        4.03        2.27      2.11 o 
  -8   4   8       38.93       34.97      8.08 o 
  -7   4   8       62.31       69.20      4.27 o 
  -6   4   8      111.85      110.63      5.06 o 
  -5   4   8       92.18       93.36      3.96 o 
  -4   4   8       70.00       68.09      3.67 o 
  -3   4   8      348.53      346.98      8.37 o 
  -2   4   8       37.53       38.13      2.70 o 
  -1   4   8       55.63       66.03      3.59 o 
   0   4   8       11.94       11.33      2.44 o 
   1   4   8       24.85       19.00      3.10 o 
   2   4   8        5.41        3.81      1.38 o 
   3   4   8        1.80        4.18      1.70 o 
   4   4   8       40.97       44.71      5.38 o 
 -11   5   8        3.48        1.44      1.03 o 
 -10   5   8        8.87        7.01      1.80 o 
  -9   5   8       20.03       17.89      6.88 o 
  -8   5   8       78.96       72.62     23.31 o 
  -7   5   8       83.31       91.51      4.65 o 
  -6   5   8       26.80       23.53      2.43 o 
  -5   5   8       15.81       13.83      1.46 o 
  -4   5   8       89.72       87.75      4.24 o 
  -3   5   8       18.96       19.69      1.97 o 
  -2   5   8      160.42      150.04      6.34 o 
  -1   5   8       82.48       86.56      6.78 o 
   0   5   8       42.77       45.13      4.82 o 
   1   5   8       20.34       18.34      3.33 o 
   2   5   8       10.92       15.65      3.13 o 
   3   5   8       25.75       29.16      4.36 o 
   4   5   8        5.52        5.92      2.36 o 
 -10   6   8        5.64        4.75      3.40 o 
  -9   6   8        1.41        1.51      1.03 o 
  -8   6   8        9.37        9.02      3.35 o 
  -7   6   8        4.40        4.80      0.94 o 
  -6   6   8       22.87       21.73      2.01 o 
  -5   6   8       67.46       64.22      3.22 o 
  -4   6   8        8.40        9.66      1.48 o 
  -3   6   8        2.51        2.83      0.83 o 
  -2   6   8       11.62       10.88      2.46 o 
  -1   6   8       33.07       31.75      4.11 o 
   0   6   8       58.91       61.09      5.59 o 
   1   6   8       11.89       10.44      2.68 o 
   2   6   8       11.15       12.84      3.14 o 
   3   6   8        7.38       11.77      2.85 o 
   4   6   8        5.45        8.23      2.24 o 
  -9   7   8        0.27        0.67      0.94 o 
  -8   7   8       46.11       48.07      5.47 o 
  -7   7   8        4.97        2.95      1.30 o 
  -6   7   8        8.59        6.56      1.52 o 
  -5   7   8       18.35       15.36      1.63 o 
  -4   7   8        0.36        0.48      0.71 o 
  -3   7   8       29.85       31.44      4.09 o 
  -2   7   8        4.45        4.62      1.63 o 
  -1   7   8       23.08       17.73      3.04 o 
   0   7   8       15.22       13.46      2.74 o 
   1   7   8       24.23       22.19      2.54 o 
   2   7   8       39.06       37.25      3.15 o 
   3   7   8        2.62        4.29      1.10 o 
  -9   8   8       12.73       17.36      3.78 o 
  -8   8   8        5.55        5.62      1.94 o 
  -7   8   8        8.97        7.02      2.30 o 
  -6   8   8       23.46       25.86      2.60 o 
  -5   8   8       19.81       18.40      2.38 o 
  -4   8   8       16.29       15.33      2.96 o 
  -3   8   8        4.23        5.31      1.63 o 
  -2   8   8       12.68       11.61      2.46 o 
  -1   8   8        5.46        4.09      1.60 o 
   0   8   8       11.22       11.28      2.63 o 
   1   8   8        8.99        9.05      2.50 o 
   2   8   8        9.48       10.71      2.70 o 
  -8   9   8        0.77        1.01      1.30 o 
  -7   9   8        3.78        5.39      1.54 o 
  -6   9   8        2.45        2.32      0.85 o 
  -5   9   8       29.83       28.65      7.01 o 
  -4   9   8        7.91        5.03      1.90 o 
  -3   9   8       19.95       19.21      3.25 o 
  -2   9   8        9.61        9.04      2.24 o 
  -1   9   8       22.02       29.98      4.24 o 
   0   9   8       11.29       12.91      2.98 o 
   1   9   8        6.29        8.23      2.50 o 
  -6  10   8        3.17        3.23      1.43 o 
  -5  10   8       12.18       11.68      2.59 o 
  -4  10   8        1.01        0.87      1.08 o 
  -3  10   8        4.64        7.85      2.15 o 
  -2  10   8        2.11        1.26      0.85 o 
  -1  10   8        8.62       10.32      2.73 o 
   0  10   8        0.01       -0.07      1.01 o 
 -11   1   9        7.71        7.63      1.84 o 
 -10   1   9       14.37       15.31      2.57 o 
  -9   1   9       13.71       12.26      2.24 o 
  -8   1   9       12.71       11.65      2.03 o 
  -7   1   9       86.96       86.81      7.93 o 
  -6   1   9       16.01       23.39      2.57 o 
  -5   1   9       15.13       12.35      2.11 o 
  -4   1   9       96.39       98.46     24.71 o 
  -3   1   9       66.64       76.82      4.24 o 
  -2   1   9       10.42       12.02      1.71 o 
  -1   1   9       20.75       19.46      2.19 o 
   0   1   9        2.52        1.63      0.69 o 
   1   1   9       18.97       12.34      2.81 o 
   2   1   9       24.17       14.92      3.00 o 
   3   1   9        9.73        7.87      2.12 o 
 -11   2   9        6.02        4.40      1.50 o 
 -10   2   9       38.43       38.61      3.65 o 
  -9   2   9       14.17       17.41      2.40 o 
  -8   2   9       24.52       24.08      3.92 o 
  -7   2   9        0.69        3.05      1.12 o 
  -6   2   9       21.71       15.42     10.48 o 
  -5   2   9       62.81       53.20      5.93 o 
  -4   2   9      124.50      122.36     11.96 o 
  -3   2   9       11.48        9.33      2.21 o 
  -2   2   9       25.18       22.54      4.63 o 
  -1   2   9       20.62       21.64      2.73 o 
   0   2   9       57.96       56.60      5.38 o 
   1   2   9       15.45       14.74      2.74 o 
   2   2   9        1.48        4.00      1.54 o 
   3   2   9        4.97        3.30      1.29 o 
 -11   3   9       14.09       18.32      4.55 o 
 -10   3   9        2.95        1.90      1.03 o 
  -9   3   9       28.98       30.88      3.27 o 
  -8   3   9       29.61       26.12      5.11 o 
  -7   3   9       16.06       17.85      2.58 o 
  -6   3   9      180.64      138.32     55.34 o 
  -5   3   9        7.24        5.98      1.09 o 
  -4   3   9       38.37       36.97      2.45 o 
  -3   3   9      104.93      105.80      5.03 o 
  -2   3   9       90.15       91.64      9.75 o 
  -1   3   9       82.36       85.90      4.41 o 
   0   3   9       81.16       78.83      4.24 o 
   1   3   9        2.87        0.97      1.26 o 
   2   3   9       11.04        7.39      2.06 o 
   3   3   9        2.27        0.27      0.79 o 
 -11   4   9        0.00        0.35      0.64 o 
 -10   4   9        0.19       -0.92      1.03 o 
  -9   4   9        6.33        4.24      1.29 o 
  -8   4   9       24.29       20.52      5.50 o 
  -7   4   9       72.94       77.98      7.64 o 
  -6   4   9       59.70       59.72      3.32 o 
  -5   4   9        5.88        4.53      0.98 o 
  -4   4   9       28.94       26.21      2.15 o 
  -3   4   9        8.75        7.59      1.30 o 
  -2   4   9       15.82       15.43      1.86 o 
  -1   4   9       79.43       80.45      4.29 o 
   0   4   9       18.44       18.47      3.24 o 
   1   4   9        7.36        5.93      1.90 o 
   2   4   9        2.03        3.65      1.73 o 
   3   4   9        1.02        1.28      0.91 o 
 -10   5   9        1.86        0.40      0.92 o 
  -9   5   9       19.03       23.38      2.67 o 
  -8   5   9        0.13       -0.05      0.97 o 
  -7   5   9        0.54       -0.83      0.83 o 
  -6   5   9       67.61       74.07      4.00 o 
  -5   5   9        8.96        9.17      1.38 o 
  -4   5   9       29.33       25.33      2.11 o 
  -3   5   9        7.55        7.08      1.30 o 
  -2   5   9       25.96       24.92      2.34 o 
  -1   5   9        3.80        3.09      1.82 o 
   0   5   9        5.99        5.28      1.95 o 
   1   5   9       13.67        7.86      2.71 o 
   2   5   9        2.93        1.97      1.18 o 
   3   5   9        1.39        3.13      1.73 o 
 -10   6   9        1.53        1.95      1.47 o 
  -9   6   9       10.31        6.61      1.95 o 
  -8   6   9        9.30        3.91      1.97 o 
  -7   6   9       66.02       64.79      4.29 o 
  -6   6   9       25.62       24.16      2.75 o 
  -5   6   9        8.86        9.93      1.42 o 
  -4   6   9        7.92        8.83      1.45 o 
  -3   6   9       77.10       79.71      4.88 o 
  -2   6   9       32.25       27.08      4.35 o 
  -1   6   9       22.05       22.42      3.78 o 
   0   6   9        5.51        5.93      1.92 o 
   1   6   9       11.02        7.69      2.48 o 
   2   6   9        4.61        8.42      2.66 o 
  -9   7   9       26.84       23.36      2.95 o 
  -8   7   9       10.42       10.77      1.58 o 
  -7   7   9        6.07        5.32      2.14 o 
  -6   7   9        6.63        7.01      1.18 o 
  -5   7   9       28.53       26.38      2.23 o 
  -4   7   9      107.90      103.55      5.64 o 
  -3   7   9       11.23       13.02      2.86 o 
  -2   7   9        2.59        0.93      0.77 o 
  -1   7   9        3.43        2.12      1.12 o 
   0   7   9        4.70        5.29      2.19 o 
   1   7   9        4.93        6.83      2.26 o 
   2   7   9        0.31       -0.44      1.09 o 
  -8   8   9        7.99        4.68      1.69 o 
  -7   8   9       10.94        9.22      1.98 o 
  -6   8   9        3.64        1.88      1.25 o 
  -5   8   9       10.42       10.34      4.14 o 
  -4   8   9       11.53       13.23      2.88 o 
  -3   8   9        4.54        4.15      1.67 o 
  -2   8   9        6.31        6.55      2.13 o 
  -1   8   9        3.15        1.13      1.12 o 
   0   8   9       17.24       18.14      3.69 o 
   1   8   9        7.43        5.05      2.18 o 
  -6   9   9        2.03        2.06      0.76 o 
  -5   9   9       20.20       22.45      5.29 o 
  -4   9   9       14.04       16.71      3.30 o 
  -3   9   9        5.44        6.85      2.06 o 
  -2   9   9       10.63       11.75      2.87 o 
  -1   9   9        5.88        4.61      1.89 o 
 -11   0  10       10.34       10.50      2.93 o 
 -10   0  10       46.25       55.24      6.41 o 
  -9   0  10        0.25       -0.09      1.08 o 
  -8   0  10       70.39       67.94      6.89 o 
  -7   0  10       41.60       41.89      5.17 o 
  -6   0  10      267.30      259.58     12.90 o 
  -5   0  10      115.09      132.87      9.07 o 
  -4   0  10        4.17        3.79      1.69 o 
  -3   0  10      157.44      182.93     10.27 o 
  -2   0  10       10.26        7.70      2.28 o 
  -1   0  10       17.86       15.88      2.99 o 
 -11   1  10        9.90       10.99      2.31 o 
 -10   1  10        2.50        0.58      1.41 o 
  -9   1  10       41.00       30.50      3.43 o 
  -8   1  10        6.62        4.92      1.52 o 
  -7   1  10       65.82       57.72      4.46 o 
  -6   1  10       40.98       36.88      6.48 o 
  -5   1  10       23.93       26.07      2.85 o 
  -4   1  10       83.58      105.99      9.48 o 
  -3   1  10       17.26       18.11      2.35 o 
  -2   1  10      154.07      152.20     17.67 o 
  -1   1  10        2.19        1.44      0.65 o 
   0   1  10       14.63       10.92      2.48 o 
   1   1  10        7.86        6.94      2.09 o 
 -11   2  10        0.27        0.33      1.11 o 
 -10   2  10        3.37        3.52      1.35 o 
  -9   2  10       15.89       16.33      3.15 o 
  -8   2  10        6.42        5.24      1.71 o 
  -7   2  10        5.37        3.81      1.84 o 
  -6   2  10       17.29       15.25      2.29 o 
  -5   2  10       31.30       24.64      2.71 o 
  -4   2  10       60.26       57.69      9.58 o 
  -3   2  10       15.28       13.56      1.68 o 
  -2   2  10       30.76       24.10      6.98 o 
  -1   2  10       34.48       32.44      3.04 o 
   0   2  10        2.68        2.22      0.87 o 
   1   2  10        2.30        2.27      1.42 o 
   2   2  10        0.21        1.27      0.98 o 
 -10   3  10       15.86       11.60      6.05 o 
  -9   3  10        8.79        6.09      1.66 o 
  -8   3  10       63.14       64.92      4.70 o 
  -7   3  10       39.40       34.39      6.22 o 
  -6   3  10        4.88        3.64      1.73 o 
  -5   3  10       25.37       26.18      2.82 o 
  -4   3  10       28.61       25.00      2.26 o 
  -3   3  10       45.99       47.35      4.09 o 
  -2   3  10       16.87       16.06      2.13 o 
  -1   3  10       12.92       16.60      2.22 o 
   0   3  10        9.98       10.64      2.66 o 
   1   3  10        1.14        2.25      1.28 o 
   2   3  10        1.94        1.34      1.09 o 
 -10   4  10       12.19        9.21      3.16 o 
  -9   4  10       16.71       18.30      2.56 o 
  -8   4  10       10.42       15.86      2.39 o 
  -7   4  10       38.04       27.91     15.20 o 
  -6   4  10        5.11        4.15      1.29 o 
  -5   4  10       39.81       33.83      2.80 o 
  -4   4  10       37.31       39.04      2.73 o 
  -3   4  10        7.05        6.41      1.34 o 
  -2   4  10       17.25       14.78      2.03 o 
  -1   4  10       17.39       19.03      3.30 o 
   0   4  10       21.37       16.54      3.39 o 
   1   4  10        1.10        0.93      0.96 o 
   2   4  10        6.01        4.09      1.66 o 
  -9   5  10        1.59        2.32      1.17 o 
  -8   5  10       19.93       17.04      5.51 o 
  -7   5  10        3.24        2.71      2.36 o 
  -6   5  10       16.72       15.69      1.80 o 
  -5   5  10       47.05       39.84      4.41 o 
  -4   5  10       28.59       27.13      2.23 o 
  -3   5  10        2.65        3.04      0.98 o 
  -2   5  10       51.35       50.92      5.62 o 
  -1   5  10        1.80        0.41      1.10 o 
   0   5  10        4.70        8.87      2.42 o 
   1   5  10        3.92        4.64      1.79 o 
   2   5  10        3.77        3.47      1.63 o 
  -9   6  10       16.18       16.70      2.50 o 
  -8   6  10       27.52       29.94      4.60 o 
  -7   6  10        6.77       10.61      1.56 o 
  -6   6  10        1.31       -0.73      0.76 o 
  -5   6  10       27.65       26.33      2.31 o 
  -4   6  10        6.43        5.40      1.13 o 
  -3   6  10       24.59       28.08      4.27 o 
  -2   6  10        1.47        1.62      1.37 o 
  -1   6  10        1.51        2.74      1.68 o 
   0   6  10        1.27        2.06      1.44 o 
   1   6  10        1.71        3.27      1.78 o 
  -8   7  10       11.27       17.20      2.51 o 
  -7   7  10        0.16       -0.41      0.54 o 
  -6   7  10       19.18       20.07      2.25 o 
  -5   7  10        4.89        5.10      1.04 o 
  -4   7  10        7.18        6.26      2.15 o 
  -3   7  10        1.84        4.37      2.10 o 
  -2   7  10        0.99        2.85      1.80 o 
  -1   7  10        0.89       -0.01      0.86 o 
   0   7  10        9.17       12.39      3.23 o 
  -6   8  10        9.98        6.70      3.14 o 
  -5   8  10        0.06        1.24      0.92 o 
  -4   8  10       11.50       12.46      2.97 o 
  -3   8  10       16.71       20.83      3.92 o 
  -2   8  10        2.96        2.17      1.39 o 
 -10   1  11        0.38       -0.10      0.66 o 
  -9   1  11       39.45       41.22      3.90 o 
  -8   1  11        6.25        7.27      1.89 o 
  -7   1  11       13.90       13.45      2.33 o 
  -6   1  11        5.42        4.77      1.48 o 
  -5   1  11       26.16       21.18      3.02 o 
  -4   1  11       15.54       19.41      2.70 o 
  -3   1  11       31.94       25.36      3.17 o 
  -2   1  11       57.81       54.87      4.14 o 
  -1   1  11        6.51        7.59      1.66 o 
   0   1  11        3.34        3.68      1.66 o 
 -10   2  11       25.28       32.29      5.56 o 
  -9   2  11        8.43        8.87      2.14 o 
  -8   2  11       20.51       18.55      2.77 o 
  -7   2  11       75.58       86.16      5.48 o 
  -6   2  11       45.30       44.22      3.90 o 
  -5   2  11       17.55       16.75      2.38 o 
  -4   2  11       41.56       40.26      4.29 o 
  -3   2  11        8.25        5.87      1.66 o 
  -2   2  11        0.72        0.26      0.57 o 
  -1   2  11       18.83       18.89      3.34 o 
   0   2  11       10.57       13.16      3.00 o 
   1   2  11       17.68       17.07      3.43 o 
  -9   3  11       11.53       12.19      2.25 o 
  -8   3  11       15.78       15.55      2.22 o 
  -7   3  11        1.44       -0.02      1.31 o 
  -6   3  11       51.78       52.03      4.28 o 
  -5   3  11       36.27       35.79      5.77 o 
  -4   3  11       17.29       15.18      2.21 o 
  -3   3  11       23.11       22.98      2.22 o 
  -2   3  11        0.77        1.08      0.74 o 
  -1   3  11        8.53        3.90      2.21 o 
   0   3  11       14.11       10.92      2.83 o 
   1   3  11        3.93        3.44      1.71 o 
  -9   4  11        0.53       -0.25      1.01 o 
  -8   4  11        4.27        5.02      1.45 o 
  -7   4  11        0.15       -0.89      1.07 o 
  -6   4  11        0.43        0.58      0.73 o 
  -5   4  11       14.92       15.02      1.86 o 
  -4   4  11        3.37        3.35      0.99 o 
  -3   4  11        5.10        5.97      1.14 o 
  -2   4  11        1.09        0.83      1.27 o 
  -1   4  11        8.24        7.44      2.28 o 
   0   4  11       15.68       12.61      3.35 o 
  -8   5  11        3.75        5.23      1.49 o 
  -7   5  11        2.35        1.83      1.93 o 
  -6   5  11        2.71        2.01      0.84 o 
  -5   5  11       18.56       18.45      2.20 o 
  -4   5  11       18.48       18.61      1.97 o 
  -3   5  11        0.28        0.76      0.96 o 
  -2   5  11        1.46        4.33      2.11 o 
  -1   5  11        6.15        6.26      2.25 o 
   0   5  11        2.99        4.15      1.88 o 
  -7   6  11       17.16       18.40      3.80 o 
  -6   6  11        3.89        3.39      0.97 o 
  -5   6  11        4.57        4.52      1.14 o 
  -4   6  11        6.87       10.24      2.13 o 
  -3   6  11       46.58       52.48      6.16 o 
  -2   6  11        3.30        8.13      2.63 o 
  -1   6  11        3.71        2.89      1.56 o 
  -6   7  11        2.68        2.32      0.86 o 
  -5   7  11       17.86       16.20      2.68 o 
  -4   7  11       10.75        7.80      2.00 o 
  -3   7  11        0.42        2.34      1.76 o 
  -9   0  12        4.59        9.29      2.94 o 
  -8   0  12      104.01       84.97      7.95 o 
  -7   0  12       19.13       17.29      4.18 o 
  -6   0  12       10.68        5.49      2.93 o 
  -5   0  12        3.08        3.41      1.71 o 
  -4   0  12        8.51        2.45      2.47 o 
  -3   0  12       32.04       28.48      4.57 o 
  -2   0  12       18.85       11.93      3.43 o 
  -1   0  12       31.49       33.05      4.99 o 
  -9   1  12        9.65       11.94      2.30 o 
  -8   1  12        5.97        7.86      1.96 o 
  -7   1  12        9.58        9.78      2.11 o 
  -6   1  12       11.21       10.84      4.15 o 
  -5   1  12        5.75        5.73      2.74 o 
  -4   1  12       10.13        9.42      2.20 o 
  -3   1  12        4.31        2.56      1.28 o 
  -2   1  12        8.91        7.90      1.84 o 
  -1   1  12        5.19        6.63      1.63 o 
  -8   2  12        9.77        7.85      2.04 o 
  -7   2  12        0.05        1.12      1.16 o 
  -6   2  12       12.73       11.54      4.98 o 
  -5   2  12       17.49       18.29      2.67 o 
  -4   2  12        2.00        2.49      1.28 o 
  -3   2  12       12.57        9.76      2.05 o 
  -2   2  12        3.22        3.88      1.34 o 
  -1   2  12        1.30        4.32      1.89 o 
  -8   3  12        0.97       -0.60      3.12 o 
  -7   3  12       10.89       10.87      2.26 o 
  -6   3  12        7.16        6.10      1.66 o 
  -5   3  12       13.59       13.61      2.39 o 
  -4   3  12        0.71       -0.63      0.63 o 
  -3   3  12        6.50        9.73      1.85 o 
  -2   3  12        1.95        3.01      1.83 o 
  -7   4  12        1.32        1.47      0.92 o 
  -6   4  12       13.96       13.06      2.33 o 
  -5   4  12       10.74       10.26      2.16 o 
  -4   4  12       22.55       18.71      2.25 o 
  -3   4  12        5.48        6.89      1.64 o 
  -2   4  12        0.61        1.61      1.33 o 
  -6   5  12        6.86        6.19      1.79 o 
  -5   5  12        3.00        2.46      0.94 o 
  -4   5  12        8.40        6.55      3.68 o 
  -5   1  13       13.77       15.01      2.79 o 
                                                 
